# Supplementary material for: 2-Methyl-4-(naphthalen-2-yl)-3a-nitro-3,3a,4,9b-tetra­hydro-2H-spiro­[chromeno[3,4-c]pyrrole-1,3′-indolin]-2′-one
Source: Acta Crystallogr Sect E Struct Rep Online. 2013 Jun 8;69(Pt 7):o1045–6. doi: 10.1107/S160053681301533X (PMC3772478; doi:10.1107/S160053681301533X)
Supplement: Supplementary file 1 [file e-69-o1045-sup1.cif]

##############################################################################
#                                                                            #
# This CIF contains the data in a paper accepted for publication in          #
# Acta Crystallographica Section E. It conforms to the requirements of       #
# Notes for Authors for Acta Crystallographica Section E, and has been       #
# peer reviewed under the auspices of the IUCr Commission on Journals.       #
#                                                                            #
# Full details of the Crystallographic Information File format               #
# are given in the paper "The Crystallographic Information File (CIF):       #
# a New Standard Archive File for Crystallography" by S. R. Hall, F. H.      #
# Allen and I. D. Brown [Acta Cryst. (1991), A47, 655-685].                  #
#                                                                            #
# The current version of the core CIF dictionary is obtainable from          #
# ftp://ftp.iucr.org/pub/cif_core.dic.                                       #
#                                                                            #
# Software is freely available for graphical display of the structure(s)     #
# in this CIF. For information consult the CIF software page                 #
# http://www.iucr.org/resources/cif/software.                                #
#                                                                            #
# This file may be used for bona fide research purposes within the           #
# scientific community so long as proper attribution is given to the journal # 
# article from which it was obtained.                                        #
#                                                                            #
##############################################################################
data_global
_audit_creation_method     SHELXL-97
_journal_date_recd_electronic     2013-05-26
_journal_date_accepted     2013-06-03
_journal_name_full     'Acta Crystallographica, Section E'
_journal_year     2013
_journal_volume     69
_journal_issue      7
_journal_page_first     o1045
_journal_page_last     o1046
_journal_paper_category     QO
_journal_paper_doi     10.1107/S160053681301533X
_journal_coeditor_code     SU2607
_publ_contact_author_name     'Devadasan Velmurugan'
_publ_contact_author_address
;  CAS in Crystallography and Biophysics
   University of madras
   Maraimalai campus(guindy campus)
   Chennai - 600 025
   India.
;
_publ_contact_author_email     'shirai2011@gmail.com'
_publ_contact_author_fax     '044 091 2499 3057'
_publ_contact_author_phone     '044 091 24484170'
_publ_section_title
;\
2-Methyl-4-(naphthalen-2-yl)-3a-nitro-3,3a,4,9b-tetrahydro-2<i>H</i>-\
spiro[chromeno[3,4-<i>c</i>]pyrrole-1,3'-indolin]-2'-one
;
loop_
    _publ_author_name
    _publ_author_address
    'Seenivasan Karthiga Devi'
;
    Centre of Advanced Study in Crystallography and Biophysics
    University of Madras
    Guindy Campus
    Chennai 600 025
    India
;
    'Thothadri Srinivasan'
;
    Centre of Advanced Study in Crystallography and Biophysics
    University of Madras
    Guindy Campus
    Chennai 600 025
    India
;
    'Jonnalagadda Naga Siva Rao'
;
    Department of Organic Chemistry
    University of Madras
    Guindy Campus
    Chennai 600 025
    India
;
    'Raghavachary Raghunathan'
;
    Department of Organic Chemistry
    University of Madras
    Guindy Campus
    Chennai 600 025
    India
;
    'Devadasan Velmurugan'
;
    Centre of Advanced Study in Crystallography and Biophysics
    University of Madras
    Guindy Campus
    Chennai 600 025
    India
;
data_I
_chemical_name_systematic
;\
2-Methyl-4-(naphthalen-2-yl)-3a-nitro-3,3a,4,9b-tetrahydro-2<i>H</i>-\
spiro[chromeno[3,4-<i>c</i>]pyrrole-1,3'-indolin]-2'-one
;
_chemical_name_common     ?
_chemical_formula_moiety     'C29 H23 N3 O4'
_chemical_formula_sum     'C29 H23 N3 O4'
_chemical_formula_iupac     'C29 H23 N3 O4'
_chemical_formula_weight     477.50
_chemical_melting_point     ?
_symmetry_cell_setting     monoclinic
_symmetry_space_group_name_H-M     'P 21/n'
_symmetry_space_group_name_Hall     '-P 2yn '
loop_
    _symmetry_equiv_pos_as_xyz
    'x, y, z'
    '-x+1/2, y+1/2, -z+1/2'
    '-x, -y, -z'
    'x-1/2, -y-1/2, z-1/2'
_cell_length_a     9.4359(6)
_cell_length_b     16.5086(11)
_cell_length_c     15.1964(10)
_cell_angle_alpha     90.00
_cell_angle_beta     96.363(4)
_cell_angle_gamma     90.00
_cell_volume     2352.6(3)
_cell_formula_units_Z     4
_cell_measurement_reflns_used     5856
_cell_measurement_theta_min     1.83
_cell_measurement_theta_max     28.34
_cell_measurement_temperature     293(2)
_exptl_crystal_description     Block
_exptl_crystal_colour     Colourless
_exptl_crystal_size_max     0.30
_exptl_crystal_size_mid     0.25
_exptl_crystal_size_min     0.20
_exptl_crystal_density_diffrn     1.348
_exptl_crystal_density_meas     ?
_exptl_crystal_density_method     'not measured'
_exptl_crystal_F_000     1000
_exptl_absorpt_coefficient_mu     0.091
_exptl_absorpt_correction_type     multi-scan
_exptl_absorpt_process_details     '(<i>SADABS</i>; Bruker, 2008)'
_exptl_absorpt_correction_T_min     0.9731
_exptl_absorpt_correction_T_max     0.9820
_exptl_special_details     ?
_diffrn_ambient_temperature     293(2)
_diffrn_radiation_type     MoK\a
_diffrn_radiation_wavelength     0.71073
_diffrn_radiation_source     'fine-focus sealed tube'
_diffrn_radiation_monochromator     graphite
_diffrn_measurement_device_type
                              'Bruker SMART APEXII area-detector diffractometer'
_diffrn_measurement_method     '\w and \f scans'
_diffrn_detector_area_resol_mean     ?
_diffrn_reflns_number     22349
_diffrn_reflns_av_R_equivalents     0.0348
_diffrn_reflns_av_sigmaI/netI     0.0359
_diffrn_reflns_theta_min     1.83
_diffrn_reflns_theta_max     28.34
_diffrn_reflns_theta_full     28.34
_diffrn_measured_fraction_theta_max     0.996
_diffrn_measured_fraction_theta_full     0.996
_diffrn_reflns_limit_h_min     -12
_diffrn_reflns_limit_h_max     12
_diffrn_reflns_limit_k_min     -22
_diffrn_reflns_limit_k_max     22
_diffrn_reflns_limit_l_min     -14
_diffrn_reflns_limit_l_max     20
_diffrn_standards_number     ?
_diffrn_standards_interval_count     ?
_diffrn_standards_interval_time     ?
_diffrn_standards_decay_%     ?
_refine_special_details
;
 Refinement of F^2^ against ALL reflections.  The weighted R-factor wR and
 goodness of fit S are based on F^2^, conventional R-factors R are based
 on F, with F set to zero for negative F^2^. The threshold expression of
 F^2^ > 2sigma(F^2^) is used only for calculating R-factors(gt) etc. and is
 not relevant to the choice of reflections for refinement.  R-factors based
 on F^2^ are statistically about twice as large as those based on F, and R-
 factors based on ALL data will be even larger.
;
_reflns_number_total     5856
_reflns_number_gt     3862
_reflns_threshold_expression     >2sigma(I)
_refine_ls_structure_factor_coef     Fsqd
_refine_ls_matrix_type     full
_refine_ls_R_factor_all     0.0799
_refine_ls_R_factor_gt     0.0476
_refine_ls_wR_factor_gt     0.1219
_refine_ls_wR_factor_ref     0.1413
_refine_ls_goodness_of_fit_ref     1.029
_refine_ls_restrained_S_all     1.029
_refine_ls_number_reflns     5856
_refine_ls_number_parameters     329
_refine_ls_number_restraints     1
_refine_ls_hydrogen_treatment     mixed
_refine_ls_weighting_scheme     calc
_refine_ls_weighting_details
         'calc w=1/[\s^2^(Fo^2^)+(0.0641P)^2^+0.4707P] where P=(Fo^2^+2Fc^2^)/3'
_atom_sites_solution_hydrogens     geom
_atom_sites_solution_primary     direct
_atom_sites_solution_secondary     difmap
_refine_ls_shift/su_max     0.000
_refine_ls_shift/su_mean     0.000
_refine_diff_density_max     0.271
_refine_diff_density_min     -0.178
_refine_ls_extinction_method     none
_refine_ls_extinction_coef     ?
loop_
    _atom_type_symbol
    _atom_type_description
    _atom_type_scat_dispersion_real
    _atom_type_scat_dispersion_imag
    _atom_type_scat_source
    'C' 'C' 0.0033 0.0016
                         'International Tables Vol C Tables 4.2.6.8 and 6.1.1.4'
    'H' 'H' 0.0000 0.0000
                         'International Tables Vol C Tables 4.2.6.8 and 6.1.1.4'
    'N' 'N' 0.0061 0.0033
                         'International Tables Vol C Tables 4.2.6.8 and 6.1.1.4'
    'O' 'O' 0.0106 0.0060
                         'International Tables Vol C Tables 4.2.6.8 and 6.1.1.4'
_computing_data_collection     'APEX2 (Bruker, 2008)'
_computing_cell_refinement     'SAINT (Bruker, 2008)'
_computing_data_reduction     'SAINT (Bruker, 2008)'
_computing_structure_solution     'SHELXS97 (Sheldrick, 2008)'
_computing_structure_refinement     'SHELXL97 (Sheldrick, 2008)'
_computing_molecular_graphics     'ORTEP-3 for Windows (Farrugia, 2012)'
_computing_publication_material
                            'SHELXL97 (Sheldrick, 2008) and PLATON (Spek, 2009)'
loop_
    _atom_site_type_symbol
    _atom_site_label
    _atom_site_fract_x
    _atom_site_fract_y
    _atom_site_fract_z
    _atom_site_U_iso_or_equiv
    _atom_site_adp_type
    _atom_site_calc_flag
    _atom_site_refinement_flags
    _atom_site_occupancy
    _atom_site_symmetry_multiplicity
    _atom_site_disorder_assembly
    _atom_site_disorder_group
    C C1 0.48112(16) 0.19305(10) 0.41572(11) 0.0398(4) Uani d . 1 1 . .
    C C2 0.44179(19) 0.19055(11) 0.32492(11) 0.0499(4) Uani d . 1 1 . .
    H H2 0.4791 0.2279 0.2879 0.060 Uiso calc R 1 1 . .
    C C3 0.3479(2) 0.13283(12) 0.29034(13) 0.0568(5) Uani d . 1 1 . .
    H H3 0.3204 0.1314 0.2297 0.068 Uiso calc R 1 1 . .
    C C4 0.29370(19) 0.07669(13) 0.34465(13) 0.0587(5) Uani d . 1 1 . .
    H H4 0.2300 0.0375 0.3206 0.070 Uiso calc R 1 1 . .
    C C5 0.33401(17) 0.07866(12) 0.43511(12) 0.0510(4) Uani d . 1 1 . .
    H H5 0.2986 0.0399 0.4714 0.061 Uiso calc R 1 1 . .
    C C6 0.42704(15) 0.13804(10) 0.47241(11) 0.0389(4) Uani d . 1 1 . .
    C C7 0.47639(14) 0.13939(9) 0.57035(10) 0.0344(3) Uani d . 1 1 . .
    H H7 0.5304 0.0893 0.5836 0.041 Uiso calc R 1 1 . .
    C C8 0.57755(15) 0.21006(9) 0.59985(10) 0.0336(3) Uani d . 1 1 . .
    C C9 0.56344(17) 0.28055(9) 0.53218(10) 0.0379(3) Uani d . 1 1 . .
    H H9 0.4669 0.3027 0.5312 0.046 Uiso calc R 1 1 . .
    C C10 0.66706(18) 0.34982(10) 0.55074(10) 0.0436(4) Uani d . 1 1 . .
    C C11 0.8044(2) 0.34132(13) 0.53052(12) 0.0574(5) Uani d . 1 1 . .
    H H11 0.8309 0.2936 0.5042 0.069 Uiso calc R 1 1 . .
    C C12 0.9055(3) 0.40300(18) 0.54864(15) 0.0809(7) Uani d . 1 1 . .
    H H12 0.9988 0.3955 0.5359 0.097 Uiso calc R 1 1 . .
    C C13 0.8670(3) 0.47382(17) 0.58491(16) 0.0879(9) Uani d . 1 1 . .
    H H13 0.9349 0.5142 0.5974 0.105 Uiso calc R 1 1 . .
    C C14 0.7272(3) 0.48697(12) 0.60376(13) 0.0698(6) Uani d . 1 1 . .
    C C15 0.6841(5) 0.56123(15) 0.64053(17) 0.0970(10) Uani d . 1 1 . .
    H H15 0.7512 0.6020 0.6531 0.116 Uiso calc R 1 1 . .
    C C16 0.5499(5) 0.57387(15) 0.65736(19) 0.1058(11) Uani d . 1 1 . .
    H H16 0.5250 0.6231 0.6813 0.127 Uiso calc R 1 1 . .
    C C17 0.4470(4) 0.51399(14) 0.63942(16) 0.0844(8) Uani d . 1 1 . .
    H H17 0.3537 0.5237 0.6507 0.101 Uiso calc R 1 1 . .
    C C18 0.4821(3) 0.44085(11) 0.60523(13) 0.0609(5) Uani d . 1 1 . .
    H H18 0.4123 0.4013 0.5940 0.073 Uiso calc R 1 1 . .
    C C19 0.6225(2) 0.42464(10) 0.58675(11) 0.0506(4) Uani d . 1 1 . .
    C C20 0.54002(18) 0.23565(10) 0.69127(11) 0.0446(4) Uani d . 1 1 . .
    H H20A 0.6250 0.2399 0.7332 0.054 Uiso calc R 1 1 . .
    H H20B 0.4906 0.2873 0.6883 0.054 Uiso calc R 1 1 . .
    C C21 0.36114(16) 0.14308(9) 0.63575(11) 0.0403(4) Uani d . 1 1 . .
    C C22 0.28572(16) 0.06403(10) 0.64729(11) 0.0430(4) Uani d . 1 1 . .
    C C23 0.33684(19) -0.00967(11) 0.67741(14) 0.0554(5) Uani d . 1 1 . .
    H H23 0.4329 -0.0164 0.6974 0.066 Uiso calc R 1 1 . .
    C C24 0.2425(2) -0.07411(12) 0.67744(16) 0.0686(6) Uani d . 1 1 . .
    H H24 0.2756 -0.1245 0.6980 0.082 Uiso calc R 1 1 . .
    C C25 0.1010(2) -0.06438(13) 0.64754(17) 0.0713(6) Uani d . 1 1 . .
    H H25 0.0397 -0.1085 0.6474 0.086 Uiso calc R 1 1 . .
    C C26 0.0477(2) 0.00972(14) 0.61763(16) 0.0665(6) Uani d . 1 1 . .
    H H26 -0.0482 0.0164 0.5973 0.080 Uiso calc R 1 1 . .
    C C27 0.14211(17) 0.07308(11) 0.61905(13) 0.0525(5) Uani d . 1 1 . .
    C C28 0.23476(18) 0.19965(12) 0.60220(14) 0.0554(5) Uani d . 1 1 . .
    C C29 0.3701(3) 0.19088(14) 0.79120(15) 0.0748(7) Uani d . 1 1 . .
    H H29A 0.3039 0.2339 0.7748 0.112 Uiso calc R 1 1 . .
    H H29B 0.4366 0.2080 0.8401 0.112 Uiso calc R 1 1 . .
    H H29C 0.3192 0.1441 0.8081 0.112 Uiso calc R 1 1 . .
    N N1 0.72963(13) 0.17834(8) 0.60492(9) 0.0404(3) Uani d . 1 1 . .
    N N2 0.44715(15) 0.17065(8) 0.71623(9) 0.0451(3) Uani d . 1 1 . .
    N N3 0.11545(15) 0.15370(11) 0.59269(13) 0.0669(5) Uani d D 1 1 . .
    H H3A 0.0310(14) 0.1754(13) 0.5819(15) 0.080 Uiso d D 1 1 . .
    O O1 0.57898(12) 0.25128(7) 0.44517(7) 0.0437(3) Uani d . 1 1 . .
    O O2 0.75903(12) 0.13501(8) 0.54490(9) 0.0585(4) Uani d . 1 1 . .
    O O3 0.81715(14) 0.20033(10) 0.66412(10) 0.0701(4) Uani d . 1 1 . .
    O O4 0.24095(15) 0.27211(9) 0.58777(12) 0.0780(5) Uani d . 1 1 . .
loop_
    _atom_site_aniso_label
    _atom_site_aniso_U_11
    _atom_site_aniso_U_22
    _atom_site_aniso_U_33
    _atom_site_aniso_U_12
    _atom_site_aniso_U_13
    _atom_site_aniso_U_23
    C1 0.0412(8) 0.0353(8) 0.0413(9) 0.0053(7) -0.0030(6) -0.0016(7)
    C2 0.0618(11) 0.0434(10) 0.0418(9) 0.0090(8) -0.0057(8) 0.0012(8)
    C3 0.0593(11) 0.0611(12) 0.0460(10) 0.0100(10) -0.0116(8) -0.0120(9)
    C4 0.0464(9) 0.0657(13) 0.0619(12) -0.0070(9) -0.0040(8) -0.0248(10)
    C5 0.0434(8) 0.0531(11) 0.0569(11) -0.0079(8) 0.0074(8) -0.0123(9)
    C6 0.0338(7) 0.0381(8) 0.0441(9) 0.0032(6) 0.0006(6) -0.0069(7)
    C7 0.0323(7) 0.0292(7) 0.0421(8) 0.0012(6) 0.0061(6) -0.0014(6)
    C8 0.0342(7) 0.0323(7) 0.0347(7) -0.0004(6) 0.0050(6) -0.0010(6)
    C9 0.0444(8) 0.0334(8) 0.0361(8) -0.0005(6) 0.0048(6) -0.0006(6)
    C10 0.0598(10) 0.0374(9) 0.0333(8) -0.0099(8) 0.0039(7) 0.0049(7)
    C11 0.0649(11) 0.0593(12) 0.0501(10) -0.0193(9) 0.0156(9) 0.0055(9)
    C12 0.0780(14) 0.098(2) 0.0683(14) -0.0452(14) 0.0160(11) 0.0106(14)
    C13 0.122(2) 0.0761(17) 0.0643(14) -0.0620(17) 0.0051(14) 0.0065(13)
    C14 0.1206(19) 0.0442(11) 0.0417(10) -0.0297(12) -0.0040(11) 0.0094(9)
    C15 0.182(3) 0.0418(14) 0.0624(15) -0.0313(18) -0.0059(18) -0.0028(11)
    C16 0.209(4) 0.0352(13) 0.0693(17) 0.0116(19) -0.004(2) -0.0054(11)
    C17 0.144(2) 0.0465(13) 0.0619(14) 0.0291(14) 0.0072(14) 0.0016(11)
    C18 0.0948(15) 0.0369(10) 0.0502(11) 0.0115(10) 0.0044(10) 0.0026(8)
    C19 0.0856(13) 0.0325(9) 0.0323(8) -0.0086(9) -0.0001(8) 0.0070(7)
    C20 0.0548(9) 0.0393(9) 0.0418(9) -0.0063(7) 0.0141(7) -0.0039(7)
    C21 0.0372(7) 0.0332(8) 0.0525(10) 0.0020(6) 0.0130(7) 0.0025(7)
    C22 0.0388(8) 0.0383(9) 0.0543(10) -0.0007(7) 0.0160(7) 0.0016(7)
    C23 0.0460(9) 0.0426(10) 0.0796(13) 0.0021(8) 0.0165(9) 0.0083(9)
    C24 0.0641(12) 0.0389(10) 0.1073(18) -0.0027(9) 0.0289(12) 0.0067(11)
    C25 0.0616(12) 0.0537(13) 0.1026(18) -0.0186(10) 0.0268(12) -0.0024(12)
    C26 0.0435(9) 0.0698(15) 0.0872(15) -0.0114(9) 0.0115(9) 0.0063(12)
    C27 0.0388(8) 0.0523(11) 0.0687(12) -0.0016(8) 0.0162(8) 0.0074(9)
    C28 0.0435(9) 0.0467(10) 0.0795(13) 0.0098(8) 0.0225(9) 0.0116(10)
    C29 0.0996(16) 0.0645(13) 0.0693(13) -0.0159(12) 0.0498(12) -0.0099(11)
    N1 0.0365(6) 0.0426(8) 0.0416(7) -0.0025(6) 0.0017(6) 0.0047(6)
    N2 0.0553(8) 0.0386(8) 0.0443(8) -0.0062(6) 0.0185(6) -0.0018(6)
    N3 0.0339(7) 0.0602(11) 0.1080(14) 0.0085(7) 0.0141(8) 0.0250(10)
    O1 0.0572(7) 0.0395(6) 0.0337(6) -0.0071(5) 0.0024(5) -0.0003(5)
    O2 0.0446(6) 0.0695(9) 0.0625(8) 0.0110(6) 0.0109(6) -0.0121(7)
    O3 0.0476(7) 0.0900(11) 0.0677(9) -0.0019(7) -0.0162(6) -0.0144(8)
    O4 0.0572(8) 0.0453(8) 0.1352(14) 0.0152(6) 0.0277(8) 0.0235(8)
_geom_special_details
;
 All esds (except the esd in the dihedral angle between two l.s. planes)
 are estimated using the full covariance matrix.  The cell esds are taken
 into account individually in the estimation of esds in distances, angles
 and torsion angles; correlations between esds in cell parameters are only
 used when they are defined by crystal symmetry.  An approximate (isotropic)
 treatment of cell esds is used for estimating esds involving l.s. planes.
;
loop_
    _geom_bond_atom_site_label_1
    _geom_bond_atom_site_label_2
    _geom_bond_site_symmetry_2
    _geom_bond_distance
    _geom_bond_publ_flag
    C1 O1 . 1.3731(19) ?
    C1 C6 . 1.387(2) ?
    C1 C2 . 1.389(2) ?
    C2 C3 . 1.366(3) ?
    C2 H2 . 0.9300 ?
    C3 C4 . 1.377(3) ?
    C3 H3 . 0.9300 ?
    C4 C5 . 1.385(3) ?
    C4 H4 . 0.9300 ?
    C5 C6 . 1.394(2) ?
    C5 H5 . 0.9300 ?
    C6 C7 . 1.510(2) ?
    C7 C8 . 1.542(2) ?
    C7 C21 . 1.5535(19) ?
    C7 H7 . 0.9800 ?
    C8 N1 . 1.5215(19) ?
    C8 C20 . 1.531(2) ?
    C8 C9 . 1.549(2) ?
    C9 O1 . 1.4304(18) ?
    C9 C10 . 1.511(2) ?
    C9 H9 . 0.9800 ?
    C10 C11 . 1.371(3) ?
    C10 C19 . 1.433(2) ?
    C11 C12 . 1.402(3) ?
    C11 H11 . 0.9300 ?
    C12 C13 . 1.359(4) ?
    C12 H12 . 0.9300 ?
    C13 C14 . 1.398(4) ?
    C13 H13 . 0.9300 ?
    C14 C15 . 1.425(4) ?
    C14 C19 . 1.430(3) ?
    C15 C16 . 1.336(5) ?
    C15 H15 . 0.9300 ?
    C16 C17 . 1.391(4) ?
    C16 H16 . 0.9300 ?
    C17 C18 . 1.369(3) ?
    C17 H17 . 0.9300 ?
    C18 C19 . 1.410(3) ?
    C18 H18 . 0.9300 ?
    C20 N2 . 1.462(2) ?
    C20 H20A . 0.9700 ?
    C20 H20B . 0.9700 ?
    C21 N2 . 1.464(2) ?
    C21 C22 . 1.506(2) ?
    C21 C28 . 1.555(2) ?
    C22 C23 . 1.369(2) ?
    C22 C27 . 1.383(2) ?
    C23 C24 . 1.387(3) ?
    C23 H23 . 0.9300 ?
    C24 C25 . 1.371(3) ?
    C24 H24 . 0.9300 ?
    C25 C26 . 1.380(3) ?
    C25 H25 . 0.9300 ?
    C26 C27 . 1.372(3) ?
    C26 H26 . 0.9300 ?
    C27 N3 . 1.405(2) ?
    C28 O4 . 1.219(2) ?
    C28 N3 . 1.352(2) ?
    C29 N2 . 1.456(2) ?
    C29 H29A . 0.9600 ?
    C29 H29B . 0.9600 ?
    C29 H29C . 0.9600 ?
    N1 O3 . 1.2077(18) ?
    N1 O2 . 1.2151(17) ?
    N3 H3A . 0.872(9) ?
loop_
    _geom_angle_atom_site_label_1
    _geom_angle_atom_site_label_2
    _geom_angle_atom_site_label_3
    _geom_angle_site_symmetry_1
    _geom_angle_site_symmetry_3
    _geom_angle
    _geom_angle_publ_flag
    O1 C1 C6 . . 122.43(14) ?
    O1 C1 C2 . . 116.13(15) ?
    C6 C1 C2 . . 121.41(15) ?
    C3 C2 C1 . . 119.56(18) ?
    C3 C2 H2 . . 120.2 ?
    C1 C2 H2 . . 120.2 ?
    C2 C3 C4 . . 120.48(17) ?
    C2 C3 H3 . . 119.8 ?
    C4 C3 H3 . . 119.8 ?
    C3 C4 C5 . . 119.97(17) ?
    C3 C4 H4 . . 120.0 ?
    C5 C4 H4 . . 120.0 ?
    C4 C5 C6 . . 120.76(18) ?
    C4 C5 H5 . . 119.6 ?
    C6 C5 H5 . . 119.6 ?
    C1 C6 C5 . . 117.79(15) ?
    C1 C6 C7 . . 120.54(13) ?
    C5 C6 C7 . . 121.53(15) ?
    C6 C7 C8 . . 114.27(12) ?
    C6 C7 C21 . . 118.03(12) ?
    C8 C7 C21 . . 103.83(12) ?
    C6 C7 H7 . . 106.7 ?
    C8 C7 H7 . . 106.7 ?
    C21 C7 H7 . . 106.7 ?
    N1 C8 C20 . . 111.16(12) ?
    N1 C8 C7 . . 107.71(12) ?
    C20 C8 C7 . . 105.94(11) ?
    N1 C8 C9 . . 107.66(11) ?
    C20 C8 C9 . . 112.57(12) ?
    C7 C8 C9 . . 111.74(12) ?
    O1 C9 C10 . . 107.32(12) ?
    O1 C9 C8 . . 110.48(12) ?
    C10 C9 C8 . . 116.01(13) ?
    O1 C9 H9 . . 107.6 ?
    C10 C9 H9 . . 107.6 ?
    C8 C9 H9 . . 107.6 ?
    C11 C10 C19 . . 119.88(16) ?
    C11 C10 C9 . . 119.25(16) ?
    C19 C10 C9 . . 120.85(15) ?
    C10 C11 C12 . . 121.4(2) ?
    C10 C11 H11 . . 119.3 ?
    C12 C11 H11 . . 119.3 ?
    C13 C12 C11 . . 119.8(2) ?
    C13 C12 H12 . . 120.1 ?
    C11 C12 H12 . . 120.1 ?
    C12 C13 C14 . . 121.2(2) ?
    C12 C13 H13 . . 119.4 ?
    C14 C13 H13 . . 119.4 ?
    C13 C14 C15 . . 122.1(2) ?
    C13 C14 C19 . . 120.0(2) ?
    C15 C14 C19 . . 117.9(3) ?
    C16 C15 C14 . . 121.8(3) ?
    C16 C15 H15 . . 119.1 ?
    C14 C15 H15 . . 119.1 ?
    C15 C16 C17 . . 120.5(3) ?
    C15 C16 H16 . . 119.8 ?
    C17 C16 H16 . . 119.8 ?
    C18 C17 C16 . . 120.6(3) ?
    C18 C17 H17 . . 119.7 ?
    C16 C17 H17 . . 119.7 ?
    C17 C18 C19 . . 121.0(2) ?
    C17 C18 H18 . . 119.5 ?
    C19 C18 H18 . . 119.5 ?
    C18 C19 C14 . . 118.22(19) ?
    C18 C19 C10 . . 124.17(17) ?
    C14 C19 C10 . . 117.60(19) ?
    N2 C20 C8 . . 103.81(12) ?
    N2 C20 H20A . . 111.0 ?
    C8 C20 H20A . . 111.0 ?
    N2 C20 H20B . . 111.0 ?
    C8 C20 H20B . . 111.0 ?
    H20A C20 H20B . . 109.0 ?
    N2 C21 C22 . . 113.42(14) ?
    N2 C21 C7 . . 100.61(12) ?
    C22 C21 C7 . . 114.45(13) ?
    N2 C21 C28 . . 114.91(14) ?
    C22 C21 C28 . . 101.74(13) ?
    C7 C21 C28 . . 112.30(13) ?
    C23 C22 C27 . . 119.77(16) ?
    C23 C22 C21 . . 130.97(15) ?
    C27 C22 C21 . . 109.24(15) ?
    C22 C23 C24 . . 118.64(18) ?
    C22 C23 H23 . . 120.7 ?
    C24 C23 H23 . . 120.7 ?
    C25 C24 C23 . . 120.8(2) ?
    C25 C24 H24 . . 119.6 ?
    C23 C24 H24 . . 119.6 ?
    C24 C25 C26 . . 121.22(19) ?
    C24 C25 H25 . . 119.4 ?
    C26 C25 H25 . . 119.4 ?
    C27 C26 C25 . . 117.29(18) ?
    C27 C26 H26 . . 121.4 ?
    C25 C26 H26 . . 121.4 ?
    C26 C27 C22 . . 122.29(18) ?
    C26 C27 N3 . . 128.49(17) ?
    C22 C27 N3 . . 109.22(15) ?
    O4 C28 N3 . . 125.97(17) ?
    O4 C28 C21 . . 126.73(16) ?
    N3 C28 C21 . . 107.29(15) ?
    N2 C29 H29A . . 109.5 ?
    N2 C29 H29B . . 109.5 ?
    H29A C29 H29B . . 109.5 ?
    N2 C29 H29C . . 109.5 ?
    H29A C29 H29C . . 109.5 ?
    H29B C29 H29C . . 109.5 ?
    O3 N1 O2 . . 122.82(14) ?
    O3 N1 C8 . . 119.83(14) ?
    O2 N1 C8 . . 117.20(13) ?
    C29 N2 C20 . . 113.58(14) ?
    C29 N2 C21 . . 116.52(15) ?
    C20 N2 C21 . . 107.71(12) ?
    C28 N3 C27 . . 112.36(15) ?
    C28 N3 H3A . . 121.5(15) ?
    C27 N3 H3A . . 125.0(15) ?
    C1 O1 C9 . . 113.80(12) ?
loop_
    _geom_torsion_atom_site_label_1
    _geom_torsion_atom_site_label_2
    _geom_torsion_atom_site_label_3
    _geom_torsion_atom_site_label_4
    _geom_torsion_site_symmetry_1
    _geom_torsion_site_symmetry_2
    _geom_torsion_site_symmetry_3
    _geom_torsion_site_symmetry_4
    _geom_torsion
    _geom_torsion_publ_flag
    O1 C1 C2 C3 . . . . 178.19(15) ?
    C6 C1 C2 C3 . . . . 0.0(2) ?
    C1 C2 C3 C4 . . . . -0.8(3) ?
    C2 C3 C4 C5 . . . . 0.2(3) ?
    C3 C4 C5 C6 . . . . 1.3(3) ?
    O1 C1 C6 C5 . . . . -176.63(14) ?
    C2 C1 C6 C5 . . . . 1.5(2) ?
    O1 C1 C6 C7 . . . . -0.9(2) ?
    C2 C1 C6 C7 . . . . 177.16(14) ?
    C4 C5 C6 C1 . . . . -2.1(2) ?
    C4 C5 C6 C7 . . . . -177.75(15) ?
    C1 C6 C7 C8 . . . . 5.17(19) ?
    C5 C6 C7 C8 . . . . -179.29(14) ?
    C1 C6 C7 C21 . . . . 127.66(15) ?
    C5 C6 C7 C21 . . . . -56.8(2) ?
    C6 C7 C8 N1 . . . . -97.00(14) ?
    C21 C7 C8 N1 . . . . 133.06(12) ?
    C6 C7 C8 C20 . . . . 143.98(13) ?
    C21 C7 C8 C20 . . . . 14.04(15) ?
    C6 C7 C8 C9 . . . . 21.05(16) ?
    C21 C7 C8 C9 . . . . -108.89(13) ?
    N1 C8 C9 O1 . . . . 65.62(15) ?
    C20 C8 C9 O1 . . . . -171.52(12) ?
    C7 C8 C9 O1 . . . . -52.45(15) ?
    N1 C8 C9 C10 . . . . -56.78(16) ?
    C20 C8 C9 C10 . . . . 66.07(17) ?
    C7 C8 C9 C10 . . . . -174.86(12) ?
    O1 C9 C10 C11 . . . . -45.55(19) ?
    C8 C9 C10 C11 . . . . 78.51(18) ?
    O1 C9 C10 C19 . . . . 132.72(15) ?
    C8 C9 C10 C19 . . . . -103.22(17) ?
    C19 C10 C11 C12 . . . . 3.4(3) ?
    C9 C10 C11 C12 . . . . -178.27(17) ?
    C10 C11 C12 C13 . . . . -1.7(3) ?
    C11 C12 C13 C14 . . . . -0.7(4) ?
    C12 C13 C14 C15 . . . . -179.0(2) ?
    C12 C13 C14 C19 . . . . 1.4(3) ?
    C13 C14 C15 C16 . . . . 179.1(3) ?
    C19 C14 C15 C16 . . . . -1.3(4) ?
    C14 C15 C16 C17 . . . . 0.1(4) ?
    C15 C16 C17 C18 . . . . 0.8(4) ?
    C16 C17 C18 C19 . . . . -0.5(3) ?
    C17 C18 C19 C14 . . . . -0.7(3) ?
    C17 C18 C19 C10 . . . . -179.78(18) ?
    C13 C14 C19 C18 . . . . -178.90(19) ?
    C15 C14 C19 C18 . . . . 1.5(3) ?
    C13 C14 C19 C10 . . . . 0.3(3) ?
    C15 C14 C19 C10 . . . . -179.30(17) ?
    C11 C10 C19 C18 . . . . 176.46(17) ?
    C9 C10 C19 C18 . . . . -1.8(2) ?
    C11 C10 C19 C14 . . . . -2.7(2) ?
    C9 C10 C19 C14 . . . . 179.08(15) ?
    N1 C8 C20 N2 . . . . -105.18(14) ?
    C7 C8 C20 N2 . . . . 11.54(16) ?
    C9 C8 C20 N2 . . . . 133.94(13) ?
    C6 C7 C21 N2 . . . . -161.75(13) ?
    C8 C7 C21 N2 . . . . -34.11(14) ?
    C6 C7 C21 C22 . . . . 76.29(18) ?
    C8 C7 C21 C22 . . . . -156.07(13) ?
    C6 C7 C21 C28 . . . . -39.06(19) ?
    C8 C7 C21 C28 . . . . 88.58(16) ?
    N2 C21 C22 C23 . . . . -54.1(2) ?
    C7 C21 C22 C23 . . . . 60.5(3) ?
    C28 C21 C22 C23 . . . . -178.11(19) ?
    N2 C21 C22 C27 . . . . 127.56(15) ?
    C7 C21 C22 C27 . . . . -117.77(16) ?
    C28 C21 C22 C27 . . . . 3.58(18) ?
    C27 C22 C23 C24 . . . . 1.0(3) ?
    C21 C22 C23 C24 . . . . -177.17(18) ?
    C22 C23 C24 C25 . . . . 0.3(3) ?
    C23 C24 C25 C26 . . . . -0.8(4) ?
    C24 C25 C26 C27 . . . . 0.0(3) ?
    C25 C26 C27 C22 . . . . 1.3(3) ?
    C25 C26 C27 N3 . . . . -179.9(2) ?
    C23 C22 C27 C26 . . . . -1.9(3) ?
    C21 C22 C27 C26 . . . . 176.67(18) ?
    C23 C22 C27 N3 . . . . 179.16(17) ?
    C21 C22 C27 N3 . . . . -2.3(2) ?
    N2 C21 C28 O4 . . . . 52.8(3) ?
    C22 C21 C28 O4 . . . . 175.7(2) ?
    C7 C21 C28 O4 . . . . -61.4(3) ?
    N2 C21 C28 N3 . . . . -126.64(16) ?
    C22 C21 C28 N3 . . . . -3.67(19) ?
    C7 C21 C28 N3 . . . . 119.16(17) ?
    C20 C8 N1 O3 . . . . -25.4(2) ?
    C7 C8 N1 O3 . . . . -141.06(15) ?
    C9 C8 N1 O3 . . . . 98.29(16) ?
    C20 C8 N1 O2 . . . . 158.88(14) ?
    C7 C8 N1 O2 . . . . 43.25(17) ?
    C9 C8 N1 O2 . . . . -77.40(17) ?
    C8 C20 N2 C29 . . . . -165.99(17) ?
    C8 C20 N2 C21 . . . . -35.37(16) ?
    C22 C21 N2 C29 . . . . -64.53(19) ?
    C7 C21 N2 C29 . . . . 172.78(15) ?
    C28 C21 N2 C29 . . . . 51.9(2) ?
    C22 C21 N2 C20 . . . . 166.51(12) ?
    C7 C21 N2 C20 . . . . 43.82(15) ?
    C28 C21 N2 C20 . . . . -77.02(16) ?
    O4 C28 N3 C27 . . . . -176.8(2) ?
    C21 C28 N3 C27 . . . . 2.6(2) ?
    C26 C27 N3 C28 . . . . -179.2(2) ?
    C22 C27 N3 C28 . . . . -0.2(2) ?
    C6 C1 O1 C9 . . . . -32.43(19) ?
    C2 C1 O1 C9 . . . . 149.38(14) ?
    C10 C9 O1 C1 . . . . -173.96(13) ?
    C8 C9 O1 C1 . . . . 58.67(16) ?
loop_
    _geom_hbond_atom_site_label_D
    _geom_hbond_atom_site_label_H
    _geom_hbond_atom_site_label_A
    _geom_hbond_site_symmetry_A
    _geom_hbond_distance_DH
    _geom_hbond_distance_HA
    _geom_hbond_distance_DA
    _geom_hbond_angle_DHA
    C9 H9 O4 . 0.98 2.44 3.250(2) 140
    N3 H3A O3 1_455 0.873(16) 2.522(16) 3.220(2) 137.6(19)
    C2 H2 O3 4_565 0.93 2.58 3.156(2) 121
    C3 H3 Cg1 4_565 0.93 2.57 3.473(2) 164
_iucr_refine_instructions_details
;
TITL MSC11 in P2(1)/n
CELL  0.71073   9.4359  16.5086  15.1964   90.000   96.363   90.000
ZERR     4.00   0.0006   0.0011   0.0010    0.000    0.004    0.000
LATT   1
SYMM  1/2 - X, 1/2 + Y, 1/2 - Z
SFAC  C    H    N    O
UNIT  116  92   12   16
MERG   2
FMAP   2
PLAN   25
L.S.   10
BOND $H
ACTA
CONF
SIZE 0.20 0.25 0.30
DFIX 0.88 0.01 N3 H3A
WGHT    0.064100    0.470700
FVAR       0.16116
C1    1    0.481124    0.193047    0.415725    11.00000    0.04115    0.03530 =
         0.04126   -0.00155   -0.00305    0.00533
C2    1    0.441787    0.190555    0.324924    11.00000    0.06184    0.04337 =
         0.04183    0.00116   -0.00573    0.00897
AFIX  43
H2    2    0.479115    0.227942    0.287932    11.00000   -1.20000
AFIX   0
C3    1    0.347922    0.132830    0.290338    11.00000    0.05931    0.06115 =
         0.04599   -0.01197   -0.01158    0.01003
AFIX  43
H3    2    0.320442    0.131437    0.229664    11.00000   -1.20000
AFIX   0
C4    1    0.293695    0.076688    0.344655    11.00000    0.04635    0.06573 =
         0.06185   -0.02484   -0.00404   -0.00702
AFIX  43
H4    2    0.230029    0.037462    0.320632    11.00000   -1.20000
AFIX   0
C5    1    0.334013    0.078658    0.435106    11.00000    0.04336    0.05313 =
         0.05694   -0.01226    0.00739   -0.00793
AFIX  43
H5    2    0.298601    0.039914    0.471350    11.00000   -1.20000
AFIX   0
C6    1    0.427043    0.138041    0.472411    11.00000    0.03382    0.03806 =
         0.04412   -0.00688    0.00063    0.00321
C7    1    0.476388    0.139389    0.570352    11.00000    0.03229    0.02915 =
         0.04212   -0.00142    0.00615    0.00119
AFIX  13
H7    2    0.530431    0.089344    0.583604    11.00000   -1.20000
AFIX   0
C8    1    0.577553    0.210061    0.599854    11.00000    0.03417    0.03227 =
         0.03467   -0.00102    0.00503   -0.00044
C9    1    0.563441    0.280545    0.532179    11.00000    0.04440    0.03340 =
         0.03609   -0.00061    0.00481   -0.00050
AFIX  13
H9    2    0.466906    0.302680    0.531173    11.00000   -1.20000
AFIX   0
C10   1    0.667056    0.349819    0.550742    11.00000    0.05975    0.03742 =
         0.03334    0.00490    0.00392   -0.00987
C11   1    0.804353    0.341317    0.530516    11.00000    0.06485    0.05927 =
         0.05008    0.00553    0.01564   -0.01930
AFIX  43
H11   2    0.830916    0.293617    0.504213    11.00000   -1.20000
AFIX   0
C12   1    0.905540    0.403002    0.548643    11.00000    0.07799    0.09813 =
         0.06826    0.01064    0.01600   -0.04524
AFIX  43
H12   2    0.998776    0.395468    0.535878    11.00000   -1.20000
AFIX   0
C13   1    0.867042    0.473818    0.584907    11.00000    0.12201    0.07613 =
         0.06432    0.00649    0.00514   -0.06199
AFIX  43
H13   2    0.934932    0.514246    0.597399    11.00000   -1.20000
AFIX   0
C14   1    0.727225    0.486972    0.603764    11.00000    0.12055    0.04422 =
         0.04168    0.00936   -0.00401   -0.02973
C15   1    0.684062    0.561234    0.640525    11.00000    0.18244    0.04184 =
         0.06235   -0.00280   -0.00593   -0.03131
AFIX  43
H15   2    0.751209    0.602032    0.653143    11.00000   -1.20000
AFIX   0
C16   1    0.549877    0.573873    0.657362    11.00000    0.20852    0.03525 =
         0.06930   -0.00544   -0.00419    0.01158
AFIX  43
H16   2    0.525031    0.623057    0.681250    11.00000   -1.20000
AFIX   0
C17   1    0.447044    0.513993    0.639417    11.00000    0.14376    0.04647 =
         0.06194    0.00163    0.00724    0.02906
AFIX  43
H17   2    0.353682    0.523705    0.650728    11.00000   -1.20000
AFIX   0
C18   1    0.482115    0.440854    0.605234    11.00000    0.09480    0.03692 =
         0.05018    0.00257    0.00442    0.01146
AFIX  43
H18   2    0.412284    0.401288    0.594046    11.00000   -1.20000
AFIX   0
C19   1    0.622514    0.424637    0.586748    11.00000    0.08561    0.03254 =
         0.03226    0.00701   -0.00013   -0.00862
C20   1    0.540020    0.235645    0.691270    11.00000    0.05477    0.03929 =
         0.04184   -0.00387    0.01410   -0.00630
AFIX  23
H20A  2    0.625028    0.239880    0.733194    11.00000   -1.20000
H20B  2    0.490627    0.287269    0.688286    11.00000   -1.20000
AFIX   0
C21   1    0.361137    0.143077    0.635745    11.00000    0.03719    0.03318 =
         0.05245    0.00254    0.01303    0.00202
C22   1    0.285724    0.064031    0.647295    11.00000    0.03881    0.03828 =
         0.05433    0.00164    0.01599   -0.00069
C23   1    0.336840   -0.009668    0.677409    11.00000    0.04601    0.04264 =
         0.07958    0.00826    0.01650    0.00213
AFIX  43
H23   2    0.432866   -0.016407    0.697439    11.00000   -1.20000
AFIX   0
C24   1    0.242479   -0.074105    0.677440    11.00000    0.06415    0.03887 =
         0.10729    0.00671    0.02894   -0.00275
AFIX  43
H24   2    0.275571   -0.124481    0.697974    11.00000   -1.20000
AFIX   0
C25   1    0.100971   -0.064383    0.647545    11.00000    0.06164    0.05372 =
         0.10257   -0.00239    0.02676   -0.01856
AFIX  43
H25   2    0.039747   -0.108539    0.647423    11.00000   -1.20000
AFIX   0
C26   1    0.047731    0.009721    0.617634    11.00000    0.04354    0.06978 =
         0.08725    0.00633    0.01153   -0.01136
AFIX  43
H26   2   -0.048200    0.016443    0.597344    11.00000   -1.20000
AFIX   0
C27   1    0.142111    0.073082    0.619053    11.00000    0.03882    0.05233 =
         0.06868    0.00741    0.01622   -0.00156
C28   1    0.234764    0.199650    0.602202    11.00000    0.04348    0.04667 =
         0.07948    0.01156    0.02250    0.00985
C29   1    0.370148    0.190879    0.791203    11.00000    0.09964    0.06449 =
         0.06930   -0.00995    0.04978   -0.01591
AFIX 137
H29A  2    0.303948    0.233876    0.774813    11.00000   -1.50000
H29B  2    0.436582    0.208004    0.840091    11.00000   -1.50000
H29C  2    0.319156    0.144093    0.808123    11.00000   -1.50000
AFIX   0
N1    3    0.729632    0.178337    0.604917    11.00000    0.03649    0.04262 =
         0.04160    0.00466    0.00171   -0.00253
N2    3    0.447151    0.170646    0.716234    11.00000    0.05530    0.03858 =
         0.04430   -0.00183    0.01851   -0.00620
N3    3    0.115450    0.153699    0.592685    11.00000    0.03387    0.06019 =
         0.10800    0.02496    0.01407    0.00851
H3A   2    0.031041    0.175398    0.581906    11.00000   -1.20000
O1    4    0.578980    0.251283    0.445172    11.00000    0.05724    0.03953 =
         0.03370   -0.00027    0.00242   -0.00710
O2    4    0.759034    0.135010    0.544897    11.00000    0.04465    0.06946 =
         0.06247   -0.01215    0.01092    0.01101
O3    4    0.817150    0.200330    0.664119    11.00000    0.04755    0.08998 =
         0.06768   -0.01439   -0.01616   -0.00187
O4    4    0.240951    0.272112    0.587774    11.00000    0.05725    0.04530 =
         0.13520    0.02346    0.02771    0.01519
HKLF 4
REM  MSC11 in P2(1)/n
REM R1 =  0.0476 for   3862 Fo > 4sig(Fo)  and  0.0799 for all   5856 data
REM    329 parameters refined using      1 restraints
END
WGHT      0.0639      0.4719
REM Highest difference peak  0.271,  deepest hole -0.178,  1-sigma level  0.037
Q1    1   0.4146  0.1402  0.6010  11.00000  0.05    0.27
Q2    1   0.6277  0.2370  0.9114  11.00000  0.05    0.23
Q3    1   0.5776  0.2262  0.6485  11.00000  0.05    0.20
Q4    1   0.6435  0.1944  0.6032  11.00000  0.05    0.20
Q5    1   0.2220  0.0651  0.6221  11.00000  0.05    0.19
Q6    1   0.4444  0.1401  0.5171  11.00000  0.05    0.19
Q7    1   0.7495  0.3375  0.5581  11.00000  0.05    0.18
Q8    1   0.7267  0.3607  0.5167  11.00000  0.05    0.18
Q9    1   0.7812  0.4872  0.5780  11.00000  0.05    0.18
Q10   1   0.4194  0.1804  0.4446  11.00000  0.05    0.17
Q11   1   0.2971  0.1590  0.7997  11.00000  0.05    0.17
Q12   1   0.5317  0.1766  0.5916  11.00000  0.05    0.17
Q13   1   0.3025  0.1682  0.6069  11.00000  0.05    0.17
Q14   1   0.5739  0.2429  0.5668  11.00000  0.05    0.17
Q15   1   0.5467  0.4365  0.5773  11.00000  0.05    0.17
Q16   1   0.7538  0.2037  0.7034  11.00000  0.05    0.16
Q17   1   0.4925  0.1768  0.3661  11.00000  0.05    0.15
Q18   1   0.6793  0.4571  0.6041  11.00000  0.05    0.15
Q19   1   0.8228  0.5926  0.6339  11.00000  0.05    0.14
Q20   1   0.4951  0.1403  0.4450  11.00000  0.05    0.14
Q21   1   0.2205  0.0691  0.6720  11.00000  0.05    0.14
Q22   1   0.3247  0.0958  0.6268  11.00000  0.05    0.14
Q23   1   0.6219  0.3139  0.5407  11.00000  0.05    0.14
Q24   1   0.7043  0.5020  0.6122  11.00000  0.05    0.14
Q25   1   0.4966  0.1272  0.7319  11.00000  0.05    0.14
####################### END OF CIF ########################################
;
