# Supplementary material for: 2-Methyl-4-(naphthalen-2-yl)-3a-nitro-3,3a,4,9b-tetra­hydro-2H-spiro­[chromeno[3,4-c]pyrrole-1,3′-indolin]-2′-one
Source: Acta Crystallogr Sect E Struct Rep Online. 2013 Jun 8;69(Pt 7):o1045–6. doi: 10.1107/S160053681301533X (PMC3772478; doi:10.1107/S160053681301533X)
Supplement: Supplementary file 2 [file e-69-o1045-Isup2.hkl]

#
# h,k,l, Fc-squared, Fo-squared, sigma(Fo-squared) and status flag
#
data_I
_shelx_title ' MSC11 in P2(1)/n'
_shelx_refln_list_code          4
_shelx_F_calc_maximum      196.43
_exptl_crystal_F_000      1000.00
_reflns_d_resolution_high  0.7486
 
loop_
 _symmetry_equiv_pos_as_xyz
 'x, y, z'
 '-x+1/2, y+1/2, -z+1/2'
 '-x, -y, -z'
 'x-1/2, -y-1/2, z-1/2'
 
_cell_length_a     9.4359
_cell_length_b    16.5086
_cell_length_c    15.1964
_cell_angle_alpha  90.000
_cell_angle_beta   96.363
_cell_angle_gamma  90.000
 
_shelx_F_squared_multiplier     1.000
 
loop_
 _refln_index_h
 _refln_index_k
 _refln_index_l
 _refln_F_squared_calc
 _refln_F_squared_meas
 _refln_F_squared_sigma
 _refln_observed_status
   2   0   0      719.27      871.65     38.12 o
   4   0   0      613.12      499.95      9.98 o
   6   0   0      836.54      760.74     15.16 o
   8   0   0        3.16        1.88      2.18 o
  10   0   0      212.40      212.32      9.22 o
  12   0   0        6.36        7.70      4.02 o
   1   1   0      146.43      129.16      1.89 o
   2   1   0     2829.70     2557.17     35.59 o
   3   1   0     1452.83     1327.15     20.27 o
   4   1   0      853.46      818.12     12.99 o
   5   1   0      286.93      330.88      5.48 o
   6   1   0      254.95      231.26      4.02 o
   7   1   0       18.55       12.57      1.58 o
   8   1   0      317.95      294.05      5.20 o
   9   1   0       21.38       18.58      2.29 o
  10   1   0        0.02        0.73      2.21 o
  11   1   0        3.61        3.26      2.98 o
  12   1   0       33.30       43.58      3.57 o
   0   2   0      967.89     1059.16     20.11 o
   1   2   0    10660.69    10982.25    178.15 o
   2   2   0      949.80      925.33     15.18 o
   3   2   0    10865.53    10466.02    145.04 o
   4   2   0      745.33      640.11     10.34 o
   5   2   0     1634.16     1561.91     24.29 o
   6   2   0      746.69      733.27     12.20 o
   7   2   0      447.31      458.61      7.18 o
   8   2   0       37.13       37.78      2.20 o
   9   2   0        9.41        5.13      2.00 o
  10   2   0        7.75       10.05      3.04 o
  11   2   0       22.89       27.76      2.91 o
  12   2   0       12.45       17.46      3.07 o
   1   3   0    18519.16    19527.97    272.85 o
   2   3   0     9820.09    10269.13    133.84 o
   3   3   0     3633.40     3755.47     54.77 o
   4   3   0      664.10      702.20     10.52 o
   5   3   0        0.16       -1.35      1.35 o
   6   3   0     1048.57     1037.88     16.83 o
   7   3   0      137.79      160.38      6.69 o
   8   3   0      412.94      424.26      7.54 o
   9   3   0       15.41       15.50      1.98 o
  10   3   0        0.15       -0.60      1.89 o
  11   3   0       33.18       35.90      3.06 o
  12   3   0       20.99       27.18      3.68 o
   0   4   0       11.43        7.53      1.11 o
   1   4   0      220.14      236.95      4.76 o
   2   4   0     1310.41     1307.20     18.95 o
   3   4   0     4835.99     4925.97     69.84 o
   4   4   0      377.60      415.22      6.79 o
   5   4   0      421.44      455.16      7.32 o
   6   4   0      167.83      181.16      4.22 o
   7   4   0       52.19       49.92      2.46 o
   8   4   0      230.47      250.10      6.63 o
   9   4   0       51.80       40.50      2.49 o
  10   4   0        4.87        2.60      2.03 o
  11   4   0        0.40       -2.20      2.20 o
  12   4   0        1.59        2.60      3.00 o
   1   5   0     1048.88     1075.70     18.68 o
   2   5   0     1794.86     1918.09     27.65 o
   3   5   0       64.64       64.95      4.83 o
   4   5   0     2742.58     2949.75     42.42 o
   5   5   0      351.08      391.09      8.03 o
   6   5   0      214.72      215.06      4.76 o
   7   5   0      146.01      138.56      4.44 o
   8   5   0      178.12      160.36      5.16 o
   9   5   0        8.33        4.44      1.98 o
  10   5   0        9.77        2.55      2.38 o
  11   5   0        3.82        5.40      2.69 o
  12   5   0       32.71       32.04      3.94 o
   0   6   0      163.49      145.19      4.66 o
   1   6   0      461.26      520.61      9.78 o
   2   6   0        2.09        6.79      2.15 o
   3   6   0      471.65      605.30     11.66 o
   4   6   0       16.68       35.70      1.92 o
   5   6   0      291.76      288.65      5.38 o
   6   6   0      174.38      162.67      4.76 o
   7   6   0       38.64       44.79      2.95 o
   8   6   0       10.76        7.86      2.31 o
   9   6   0       45.66       48.19      3.63 o
  10   6   0       33.43       25.77      2.69 o
  11   6   0        1.46       -0.74      2.73 o
  12   6   0        2.09       -2.70      9.63 o
   1   7   0     1088.10     1179.18     20.84 o
   2   7   0      903.26      983.56     16.03 o
   3   7   0      171.24      160.26      4.99 o
   4   7   0      511.71      552.88      9.75 o
   5   7   0       18.30       16.19      1.88 o
   6   7   0       84.75       84.72      3.61 o
   7   7   0      259.00      238.94      6.36 o
   8   7   0       24.34       12.34      2.54 o
   9   7   0       44.70       42.89      3.37 o
  10   7   0        4.92        5.66      2.62 o
  11   7   0        1.16        2.61      2.97 o
   0   8   0     1454.95     1319.35     29.73 o
   1   8   0     1603.06     1880.84     32.42 o
   2   8   0      297.65      340.00      6.67 o
   3   8   0      448.17      454.44      8.42 o
   4   8   0       48.02       49.72      2.26 o
   5   8   0       67.49       68.35      3.21 o
   6   8   0       30.92       40.02      2.82 o
   7   8   0       16.72       19.88      3.22 o
   8   8   0       16.19       15.07      2.66 o
   9   8   0       12.34       11.17      2.89 o
  10   8   0       49.02       53.17      8.27 o
  11   8   0        5.52        7.48      3.74 o
   1   9   0      159.57      158.63      4.56 o
   2   9   0      883.16      857.00     14.52 o
   3   9   0      105.14      139.00      5.58 o
   4   9   0       48.84       62.65      2.83 o
   5   9   0      136.48      141.78      4.73 o
   6   9   0      224.70      227.70      6.45 o
   7   9   0      298.65      281.67      9.80 o
   8   9   0        3.82        4.14      2.52 o
   9   9   0        3.15       -0.85      2.59 o
  10   9   0       21.93       27.39      6.61 o
  11   9   0       26.10       28.94      6.18 o
   0  10   0      292.48      306.45      9.10 o
   1  10   0      203.38      238.83      6.77 o
   2  10   0        0.00        2.48      2.01 o
   3  10   0       69.78       58.32      3.98 o
   4  10   0       58.97       68.60      3.59 o
   5  10   0       48.66       43.65      3.13 o
   6  10   0        0.08        1.54      2.43 o
   7  10   0        2.19        0.60      2.53 o
   8  10   0       44.15       40.47      3.75 o
   9  10   0        1.50        5.79      3.57 o
  10  10   0        6.84       11.48      5.19 o
  11  10   0        0.72        7.50      5.41 o
   1  11   0        2.36        0.78      2.36 o
   2  11   0        0.67        1.38      1.85 o
   3  11   0        1.55        1.25      2.01 o
   4  11   0        2.96        4.71      2.28 o
   5  11   0       16.38       24.92      3.54 o
   6  11   0      401.36      383.58     10.28 o
   7  11   0        8.56       13.09      3.14 o
   8  11   0       35.72       39.38      3.88 o
   9  11   0        0.37       -2.50      3.27 o
  10  11   0        0.08        2.46      5.13 o
   0  12   0      747.82      719.51     21.64 o
   1  12   0        0.03       -0.90      2.45 o
   2  12   0       17.74       22.01      2.84 o
   3  12   0       10.15        7.45      2.54 o
   4  12   0      132.24      124.76      5.39 o
   5  12   0      768.81      741.35     16.12 o
   6  12   0        9.62        5.33      3.26 o
   7  12   0       36.12       29.66      3.67 o
   8  12   0        6.19       11.27      3.77 o
   9  12   0       16.36       11.28      5.48 o
  10  12   0        0.00       -4.67      5.00 o
   1  13   0      467.06      438.71     12.45 o
   2  13   0      336.78      347.89      9.33 o
   3  13   0       14.51       14.58      3.22 o
   4  13   0       51.78       42.69      9.06 o
   5  13   0      320.44      284.28      8.51 o
   6  13   0      128.36      133.57      6.73 o
   7  13   0        6.65        7.26      3.32 o
   8  13   0        0.76       -0.50      3.94 o
   9  13   0        0.96        4.73      5.78 o
  10  13   0       46.39       47.00      7.55 o
   0  14   0     2860.56     2833.55     73.90 o
   1  14   0       68.97       70.32      5.26 o
   2  14   0      128.64      131.13      7.45 o
   3  14   0       36.18       30.20      3.68 o
   4  14   0       32.23       25.67      3.44 o
   5  14   0       35.93       36.72      3.80 o
   6  14   0       17.26       14.56      3.63 o
   7  14   0        1.26       -1.66      4.43 o
   8  14   0        5.93        7.70      6.16 o
   9  14   0       25.56       38.89      8.47 o
   1  15   0       27.21       25.87      4.45 o
   2  15   0      100.32      100.67      5.34 o
   3  15   0        8.12        7.75      3.12 o
   4  15   0      106.45      101.12      5.42 o
   5  15   0        0.12       -2.81      2.81 o
   6  15   0        0.01       -1.43      3.26 o
   7  15   0       27.73       36.23      8.47 o
   8  15   0       12.05       15.40      7.32 o
   9  15   0       12.66       15.40      8.09 o
   0  16   0      483.56      484.00     25.03 o
   1  16   0      361.65      363.11     11.85 o
   2  16   0        4.38        1.00      3.29 o
   3  16   0        0.00       -0.83      2.90 o
   4  16   0       34.79       33.05      4.04 o
   5  16   0        0.00        1.74      4.33 o
   6  16   0        0.42       -0.14      4.21 o
   7  16   0        2.72        8.86      6.55 o
   8  16   0        0.03       -6.16      6.16 o
   1  17   0       44.77       44.03      5.10 o
   2  17   0       49.08       47.68      4.52 o
   3  17   0       19.62       19.81      3.70 o
   4  17   0        4.45        5.13      3.29 o
   5  17   0       28.50       40.76      4.47 o
   6  17   0        8.34        4.80      7.12 o
   7  17   0       13.79        8.47      7.32 o
   0  18   0      200.60      187.13     15.40 o
   1  18   0       32.53       30.71      4.89 o
   2  18   0        7.56        7.43      3.50 o
   3  18   0       38.43       35.21      4.27 o
   4  18   0       21.42       17.70      4.04 o
   5  18   0        0.63       -3.08      7.35 o
   6  18   0       11.13        9.63      7.32 o
   7  18   0       10.59       18.87      8.09 o
   1  19   0       71.13       76.40      6.30 o
   2  19   0       12.76       15.89      3.99 o
   3  19   0        0.00       -3.31      3.31 o
   4  19   0       11.81       25.33      5.89 o
   5  19   0       24.04       24.54      5.51 o
   6  19   0        0.20        8.86      7.70 o
   0  20   0       19.09       16.56      8.09 o
   1  20   0        1.99        3.05      4.29 o
   2  20   0       20.40       16.14      4.79 o
   3  20   0      108.86       96.93      6.35 o
   4  20   0        4.18        4.49      4.67 o
   5  20   0       16.65       11.55      8.47 o
   1  21   0      123.46      131.88     10.30 o
   2  21   0       28.54       35.62      5.69 o
   3  21   0       16.13       27.51      4.78 o
   0  22   0       12.89       26.74      6.67 o
 -11   0   1        3.73        0.62      3.07 o
  -9   0   1      731.05      643.45     16.33 o
  -7   0   1       86.17       71.65      3.16 o
  -5   0   1       61.67       62.60      2.56 o
  -3   0   1      378.13      382.95     10.27 o
  -1   0   1    22832.14    21640.72    690.96 o
   1   0   1    18375.89    17137.17    549.26 o
   3   0   1     4348.81     4059.31    108.10 o
   5   0   1      428.90      458.16      9.38 o
   7   0   1      698.88      651.23     13.38 o
   9   0   1        1.10       -1.70      2.64 o
  11   0   1       11.44       11.35      3.62 o
 -12   1   1        0.14       -0.85      2.71 o
 -11   1   1        4.64        1.03      2.20 o
 -10   1   1       21.27       15.82      2.39 o
  -9   1   1      261.01      237.06      5.46 o
  -8   1   1        0.24        2.89      1.47 o
  -7   1   1        4.54        4.04      1.14 o
  -6   1   1       76.22       85.45      2.15 o
  -5   1   1      299.88      280.16      4.60 o
  -4   1   1     1749.63     1713.49     25.44 o
  -3   1   1      418.94      427.94      6.19 o
  -2   1   1       30.00       34.75      1.90 o
  -1   1   1      353.26      236.18      3.34 o
   0   1   1     2794.54     2200.27    188.81 o
   1   1   1     2211.20     2006.86     34.85 o
   2   1   1     2236.96     2094.35     31.72 o
   3   1   1     1747.73     1640.35     25.05 o
   4   1   1       83.70      100.21      3.13 o
   5   1   1       89.19       99.31      3.16 o
   6   1   1       13.32       10.04      1.07 o
   7   1   1        8.52        6.27      1.20 o
   8   1   1       16.22       11.38      1.99 o
   9   1   1      233.15      216.50      5.33 o
  10   1   1       50.91       59.21      3.36 o
  11   1   1      109.96      118.69      4.48 o
  12   1   1        0.43       -1.91      2.95 o
 -12   2   1       19.89       24.05      3.14 o
 -11   2   1        4.49        2.58      2.38 o
 -10   2   1       33.58       33.14      2.82 o
  -9   2   1       85.99       90.38      3.24 o
  -8   2   1      213.56      213.11      4.34 o
  -7   2   1      128.18      131.10      4.64 o
  -6   2   1      155.89      160.16      4.61 o
  -5   2   1     1049.00     1066.94     17.07 o
  -4   2   1       17.02       19.56      1.01 o
  -3   2   1     7573.90     7479.03    139.84 o
  -2   2   1      652.72      730.39     10.04 o
  -1   2   1     5301.90     5290.30     74.57 o
   0   2   1     1386.97     1486.53     24.89 o
   1   2   1     3476.20     3432.16     52.72 o
   2   2   1      317.01      341.23      5.00 o
   3   2   1      792.28      787.66     21.05 o
   4   2   1       52.07       42.15      1.52 o
   5   2   1     2286.99     2396.95     36.66 o
   6   2   1      286.82      301.14      5.71 o
   7   2   1      687.70      670.17     10.50 o
   8   2   1       60.50       61.49      2.47 o
   9   2   1       43.00       36.44      2.58 o
  10   2   1        0.37       -1.75      1.75 o
  11   2   1        0.48        1.23      2.33 o
  12   2   1        8.47        7.86      3.15 o
 -12   3   1        0.25        0.47      2.63 o
 -11   3   1        0.20        0.13      2.30 o
 -10   3   1        0.06       -0.84      2.40 o
  -9   3   1        5.09        4.17      1.78 o
  -8   3   1       56.32       82.72      2.86 o
  -7   3   1      412.49      407.98      7.19 o
  -6   3   1      297.14      283.46     10.25 o
  -5   3   1       19.50        6.95      1.30 o
  -4   3   1      105.30      111.53      4.07 o
  -3   3   1     5073.26     5026.63     66.48 o
  -2   3   1        0.04        3.62      0.79 o
  -1   3   1      128.76      124.36      2.37 o
   0   3   1    13745.98    13893.13    205.65 o
   1   3   1     2500.53     2526.79     38.94 o
   2   3   1      575.34      602.02      8.35 o
   3   3   1     1642.70     1592.57     22.93 o
   4   3   1     1024.94     1092.81     15.84 o
   5   3   1      126.75      125.10      3.18 o
   6   3   1      287.68      294.79      9.47 o
   7   3   1      783.47      728.20     12.34 o
   8   3   1      576.89      535.11     10.00 o
   9   3   1      304.09      295.56      6.56 o
  10   3   1        2.73        1.54      1.95 o
  11   3   1        8.71        8.42      3.05 o
  12   3   1        6.79        4.33      3.61 o
 -12   4   1        4.94        3.91      2.78 o
 -11   4   1       87.55      105.79      5.81 o
 -10   4   1        3.37        1.74      2.02 o
  -9   4   1       59.52       53.67      2.69 o
  -8   4   1      517.95      479.21      9.24 o
  -7   4   1      172.97      176.77      6.37 o
  -6   4   1       86.81      105.10      5.54 o
  -5   4   1      284.04      264.88      6.29 o
  -4   4   1      297.78      324.29      6.04 o
  -3   4   1      569.21      670.00     10.19 o
  -2   4   1      822.07      731.34     11.46 o
  -1   4   1      203.33      215.59      4.04 o
   0   4   1     8818.60     8832.54    131.08 o
   1   4   1     1359.90     1416.64     23.97 o
   2   4   1     1090.01     1086.33     15.80 o
   3   4   1       20.59       20.07      1.72 o
   4   4   1     1427.88     1497.67     21.89 o
   5   4   1      327.33      332.04      6.12 o
   6   4   1      144.12      133.14      3.50 o
   7   4   1      190.60      172.11      4.86 o
   8   4   1      270.71      252.06      6.61 o
   9   4   1        4.21       -0.53      1.79 o
  10   4   1       15.74       12.38      2.84 o
  11   4   1        8.26        3.58      2.70 o
  12   4   1        0.00       -3.15      3.15 o
 -12   5   1        3.75        3.28      3.31 o
 -11   5   1        0.01       -2.29      2.29 o
 -10   5   1       81.24       77.50      3.67 o
  -9   5   1       78.78       78.60      3.21 o
  -8   5   1       37.90       39.41      3.01 o
  -7   5   1        1.92        2.83      1.54 o
  -6   5   1      102.60       93.41      3.05 o
  -5   5   1       73.90       85.84      2.88 o
  -4   5   1     1524.40     1532.00     22.99 o
  -3   5   1    10508.15    11533.53    162.53 o
  -2   5   1      395.77      442.04      7.17 o
  -1   5   1      511.86      554.62      9.22 o
   0   5   1        1.44        0.01      0.69 o
   1   5   1     1696.12     1790.68     27.42 o
   2   5   1     3604.34     3682.31     52.23 o
   3   5   1    13554.52    14372.93    187.44 o
   4   5   1     1536.53     1713.60     24.92 o
   5   5   1        3.95        2.58      1.01 o
   6   5   1      118.09      125.56      5.74 o
   7   5   1       93.44       80.71      3.46 o
   8   5   1        2.06       -2.15      2.15 o
   9   5   1        4.50       -1.90      1.90 o
  10   5   1        9.37       11.60      2.27 o
  11   5   1       15.09       19.42      3.19 o
  12   5   1        2.87       -3.30      3.46 o
 -12   6   1       16.62       13.60      3.72 o
 -11   6   1       10.91       15.13      2.97 o
 -10   6   1        6.36       11.01      3.42 o
  -9   6   1        0.01       -1.34      2.41 o
  -8   6   1      275.56      258.40      6.94 o
  -7   6   1       43.46       34.36      3.90 o
  -6   6   1       66.17       57.14      3.03 o
  -5   6   1       66.50       73.64      2.82 o
  -4   6   1      103.16      108.06      5.05 o
  -3   6   1     1803.74     2268.98     30.61 o
  -2   6   1     1092.71     1210.02     19.17 o
  -1   6   1      412.99      432.35     11.28 o
   0   6   1      406.93      415.29      7.26 o
   1   6   1      848.36      793.89     12.87 o
   2   6   1       19.58       23.99      1.66 o
   3   6   1     3496.90     3571.63     50.83 o
   4   6   1      157.15      146.47      3.03 o
   5   6   1       16.16       15.03      1.46 o
   6   6   1        3.46        4.75      2.09 o
   7   6   1      455.82      457.85      9.69 o
   8   6   1       41.04       41.29      3.01 o
   9   6   1        8.14        7.19      2.45 o
  10   6   1        2.16        5.11      2.94 o
  11   6   1        0.05       -0.08      4.45 o
 -11   7   1        0.82       -2.78      2.78 o
 -10   7   1       59.75       64.19      3.88 o
  -9   7   1       27.46       24.53      2.92 o
  -8   7   1       22.20       24.83      2.80 o
  -7   7   1       65.17       69.76      3.79 o
  -6   7   1      437.85      457.18      9.71 o
  -5   7   1      148.14      152.77      4.52 o
  -4   7   1       21.30       37.17      3.62 o
  -3   7   1      793.79      910.54     17.43 o
  -2   7   1     1165.97     1230.08     19.67 o
  -1   7   1      431.68      457.52      9.05 o
   0   7   1      515.65      568.59      9.76 o
   1   7   1      106.99      105.30      3.02 o
   2   7   1     1906.81     2331.34     39.96 o
   3   7   1     1528.00     1671.27     24.55 o
   4   7   1       89.87       73.88      2.72 o
   5   7   1      469.80      481.29      8.15 o
   6   7   1      159.41      167.82      4.87 o
   7   7   1       42.02       48.30      3.11 o
   8   7   1      197.65      208.57      6.12 o
   9   7   1        4.60        6.27      2.45 o
  10   7   1        8.99       10.72      4.28 o
  11   7   1        3.98       -0.32      3.02 o
 -11   8   1        6.50        5.54      3.22 o
 -10   8   1        5.81        7.99      2.58 o
  -9   8   1        0.18       -2.44      2.44 o
  -8   8   1       79.17       77.33      4.04 o
  -7   8   1       28.79       38.47      3.15 o
  -6   8   1       64.24       74.89      3.61 o
  -5   8   1      354.00      374.78      8.33 o
  -4   8   1      801.14      833.21     14.43 o
  -3   8   1      433.23      541.61      9.72 o
  -2   8   1       14.94       30.39      2.29 o
  -1   8   1        0.53        7.91      3.11 o
   0   8   1      259.60      267.84      5.55 o
   1   8   1       25.88       25.34      1.85 o
   2   8   1       64.90       61.45      2.73 o
   3   8   1        4.13        2.90      1.31 o
   4   8   1       21.81       37.83      2.00 o
   5   8   1      379.09      389.82      8.49 o
   6   8   1       52.64       62.37      3.89 o
   7   8   1      204.51      192.90      5.78 o
   8   8   1       20.91       22.43      2.88 o
   9   8   1       89.05       84.18      6.39 o
  10   8   1        1.39        2.34      4.08 o
  11   8   1        7.66        3.90      5.00 o
 -11   9   1        8.27       12.13      4.43 o
 -10   9   1        0.12       -2.67      2.89 o
  -9   9   1       27.14       24.60      3.44 o
  -8   9   1        4.62       11.63      4.67 o
  -7   9   1        3.68        5.79      2.55 o
  -6   9   1      633.31      661.33     13.56 o
  -5   9   1      102.80      117.42      7.12 o
  -4   9   1      206.55      221.60      6.44 o
  -3   9   1      505.60      556.68     10.13 o
  -2   9   1      388.80      387.03      8.13 o
  -1   9   1      448.37      507.67     11.63 o
   0   9   1      412.37      485.37      9.01 o
   1   9   1      354.81      368.20      7.24 o
   2   9   1       48.20       42.73      3.00 o
   3   9   1      113.15      135.25      3.83 o
   4   9   1      464.78      478.90      9.08 o
   5   9   1      462.24      448.62      9.69 o
   6   9   1       36.49       37.59      2.98 o
   7   9   1      113.86       94.76      4.32 o
   8   9   1       67.08       58.28      3.76 o
   9   9   1        1.17        0.24      3.11 o
  10   9   1        7.85        4.70      4.81 o
  11   9   1        7.53        6.49      5.25 o
 -11  10   1       14.78       19.41      6.18 o
 -10  10   1       30.65       38.41      7.60 o
  -9  10   1        4.52        3.06      3.34 o
  -8  10   1        5.00        8.52      4.11 o
  -7  10   1        6.66        2.19      3.00 o
  -6  10   1       15.52       20.61      3.19 o
  -5  10   1       20.88       13.17      2.42 o
  -4  10   1       60.19       60.53      4.67 o
  -3  10   1       63.98       50.33      3.30 o
  -2  10   1      385.50      423.17      8.92 o
  -1  10   1       60.65       46.54      2.66 o
   0  10   1      109.83      122.91      4.04 o
   1  10   1      434.60      459.96      9.71 o
   2  10   1      136.53      165.85      4.96 o
   3  10   1       76.05       88.13      5.50 o
   4  10   1        0.00       -0.50      1.78 o
   5  10   1       39.63       56.14      3.39 o
   6  10   1       54.81       60.39      4.09 o
   7  10   1        2.90        0.75      2.45 o
   8  10   1        0.05       -2.70      3.11 o
   9  10   1       71.73       73.41      7.03 o
  10  10   1        0.01        1.31      4.84 o
  11  10   1        9.06        4.03      7.32 o
 -10  11   1        2.77        3.15      4.52 o
  -9  11   1        1.00        2.14      3.07 o
  -8  11   1       30.28       23.48      3.48 o
  -7  11   1        6.01        7.83      3.13 o
  -6  11   1      103.66      141.62      6.12 o
  -5  11   1        8.70        8.30      4.50 o
  -4  11   1       57.53       48.84      3.41 o
  -3  11   1      129.22      119.92      8.95 o
  -2  11   1      229.01      219.89      6.50 o
  -1  11   1      718.25      740.19     17.78 o
   0  11   1       25.35       30.70      3.95 o
   1  11   1       26.54       25.81      2.83 o
   2  11   1       25.62       26.09      4.70 o
   3  11   1        1.53        3.61      1.93 o
   4  11   1      356.47      363.23      8.43 o
   5  11   1      260.58      259.05      7.55 o
   6  11   1       11.55       11.04      2.97 o
   7  11   1        7.70        9.23      2.97 o
   8  11   1        0.29       -0.13      3.05 o
   9  11   1        0.85        0.03      4.31 o
  10  11   1       66.99       84.76      8.04 o
 -10  12   1        0.00        4.45      5.65 o
  -9  12   1        2.16        1.31      3.83 o
  -8  12   1       21.59       23.68      3.81 o
  -7  12   1       17.18       20.40      3.67 o
  -6  12   1       92.62       87.40      5.55 o
  -5  12   1        0.53       -3.53      3.53 o
  -4  12   1       64.29       64.50      5.89 o
  -3  12   1      661.68      676.00     14.73 o
  -2  12   1      649.56      644.86     14.15 o
  -1  12   1      109.30      123.22      5.78 o
   0  12   1        2.26        2.30      2.51 o
   1  12   1       34.69       35.80      3.46 o
   2  12   1      105.22       98.96      5.17 o
   3  12   1        9.00        8.19      2.54 o
   4  12   1        1.56       -0.79      2.35 o
   5  12   1       25.90       21.00      3.19 o
   6  12   1       13.79        2.70      3.27 o
   7  12   1        0.56        3.48      3.31 o
   8  12   1       10.29        4.70      4.49 o
   9  12   1        0.13       -4.31      4.31 o
  10  12   1        1.44       -2.82      5.25 o
 -10  13   1        1.32        5.94     10.01 o
  -9  13   1       16.94       24.15      5.02 o
  -8  13   1        7.12       12.96      3.82 o
  -7  13   1        1.22       -2.16      3.03 o
  -6  13   1        0.54        1.94      2.96 o
  -5  13   1        6.69        2.41      3.10 o
  -4  13   1      165.11      169.21      6.45 o
  -3  13   1       10.35       12.99      3.07 o
  -2  13   1       31.88       31.52      4.41 o
  -1  13   1      765.59      728.81     18.23 o
   0  13   1      142.66      150.46      6.81 o
   1  13   1       58.53       52.43      6.88 o
   2  13   1       40.21       38.44      3.99 o
   3  13   1        0.58       -1.11      2.60 o
   4  13   1      138.36      143.18      6.08 o
   5  13   1       40.24       57.58      4.16 o
   6  13   1       40.29       39.68      4.37 o
   7  13   1        0.08        3.16      3.94 o
   8  13   1        6.31       -3.85      5.39 o
   9  13   1        7.02        6.51      5.41 o
  10  13   1        0.47       -1.54     11.17 o
  -9  14   1      148.62      185.20     14.25 o
  -8  14   1       22.49       48.88     14.63 o
  -7  14   1       37.18       44.55      6.74 o
  -6  14   1        6.10        4.59      3.26 o
  -5  14   1        3.20        2.04      3.97 o
  -4  14   1       12.31       13.52      3.33 o
  -3  14   1       16.67       24.82      6.61 o
  -2  14   1      754.99      687.50     15.54 o
  -1  14   1      127.84      128.00      6.87 o
   0  14   1        2.76       12.08      4.23 o
   1  14   1      541.22      541.02     14.82 o
   2  14   1     1204.62     1136.76     31.19 o
   3  14   1      142.73      137.04      5.91 o
   4  14   1       11.97        7.59      2.99 o
   5  14   1       11.50       13.60      3.19 o
   6  14   1        6.52        3.36      4.43 o
   7  14   1        6.81        8.86      6.16 o
   8  14   1        0.79        2.70      5.78 o
   9  14   1        5.33       -3.47      6.16 o
  -9  15   1        1.66        8.09      6.93 o
  -8  15   1        0.45       -1.28      4.34 o
  -7  15   1       27.89       36.11      4.72 o
  -6  15   1       16.00       19.07      3.92 o
  -5  15   1        5.38        1.64      3.15 o
  -4  15   1      180.36      179.11      6.98 o
  -3  15   1       16.14       15.49      3.45 o
  -2  15   1       70.97       79.17      5.84 o
  -1  15   1       50.89       52.86      5.04 o
   0  15   1      759.51      758.22     19.56 o
   1  15   1        0.48        6.19      4.76 o
   2  15   1       15.65       11.83      3.85 o
   3  15   1        0.11       -2.73      2.73 o
   4  15   1       10.08        8.30      3.12 o
   5  15   1       10.55       12.85      3.31 o
   6  15   1       44.21       56.40      6.39 o
   7  15   1       14.29       16.56      7.32 o
   8  15   1        1.29       -5.01      5.78 o
   9  15   1        7.72        0.00      6.93 o
  -8  16   1       16.50       19.25      7.70 o
  -7  16   1        2.26        1.62      4.49 o
  -6  16   1        7.75        6.88      3.84 o
  -5  16   1       11.23       10.97      3.95 o
  -4  16   1       16.93        8.58      3.20 o
  -3  16   1       15.26       10.84      3.41 o
  -2  16   1      181.20      176.68      7.65 o
  -1  16   1       51.55       48.18      4.47 o
   0  16   1       21.16       30.56      5.54 o
   1  16   1      132.63      137.46      7.99 o
   2  16   1       16.86       18.21      3.58 o
   3  16   1        8.38       10.06      3.36 o
   4  16   1        0.00       -3.00      3.00 o
   5  16   1        6.41        3.80      3.63 o
   6  16   1       13.49        9.63      6.93 o
   7  16   1        4.35       -5.01      6.16 o
   8  16   1        0.63       10.40      7.32 o
  -7  17   1      130.16      163.40     10.46 o
  -6  17   1        0.21        2.03      3.84 o
  -5  17   1        0.02        0.26      3.54 o
  -4  17   1        0.78       -1.49      3.10 o
  -3  17   1       39.54       46.05      5.11 o
  -2  17   1       25.69       22.16      4.00 o
  -1  17   1      153.44      172.22      8.17 o
   0  17   1       56.59       48.16      6.36 o
   1  17   1      128.22      117.06      8.57 o
   2  17   1       12.28       12.69      4.00 o
   3  17   1      126.83      123.34      6.19 o
   4  17   1       37.56       29.67      4.12 o
   5  17   1       20.47       29.25      4.72 o
   6  17   1        3.07       -6.55      6.55 o
   7  17   1       62.84       87.79     11.55 o
  -7  18   1       23.39       22.72      8.09 o
  -6  18   1        0.96       -2.80      4.99 o
  -5  18   1        0.87        0.89      4.05 o
  -4  18   1       54.01       76.67      5.29 o
  -3  18   1       41.52       36.69      4.37 o
  -2  18   1       96.60       97.32      5.77 o
  -1  18   1      142.98      146.79      7.67 o
   0  18   1        1.65        1.00      4.76 o
   1  18   1       35.95       26.90      5.72 o
   2  18   1       12.77       11.79      3.70 o
   3  18   1        0.42        2.37      3.30 o
   4  18   1        0.00        1.55      3.97 o
   5  18   1       18.22       10.01      6.16 o
   6  18   1        0.12        7.32      7.32 o
   7  18   1        0.22       -6.16      6.55 o
  -6  19   1       45.27       50.15      7.45 o
  -5  19   1       11.88        7.74      4.43 o
  -4  19   1        2.22        0.00      3.62 o
  -3  19   1        1.31       -1.00      3.51 o
  -2  19   1        0.22       -0.32      3.36 o
  -1  19   1        0.53        7.44      4.13 o
   0  19   1       69.67       73.52      7.76 o
   1  19   1       11.70       10.99      5.26 o
   2  19   1        8.95        7.24      4.70 o
   3  19   1       44.94       45.08      4.85 o
   4  19   1      108.49      146.85     11.74 o
   5  19   1        9.25        7.96      5.85 o
   6  19   1        0.05       -0.77      7.32 o
  -5  20   1       12.89       14.05      6.26 o
  -4  20   1        2.00        5.08      3.90 o
  -3  20   1        4.38        9.34      3.99 o
  -2  20   1       25.85       26.81      4.56 o
  -1  20   1        0.61        1.24      4.34 o
   0  20   1        0.84        0.66      5.47 o
   1  20   1        7.35        3.51      5.71 o
   2  20   1       44.34       32.82      8.15 o
   3  20   1       12.54        2.47      4.50 o
   4  20   1        2.25        5.36      6.09 o
   5  20   1        5.08        0.84      5.97 o
  -3  21   1       13.72        8.01      4.24 o
  -2  21   1       39.15       27.38      5.55 o
  -1  21   1       18.12       15.37      6.62 o
   0  21   1       49.38       51.43      6.57 o
   1  21   1        0.06       -2.06      8.02 o
   2  21   1       53.55       53.31      6.28 o
   3  21   1        4.87        9.24      6.26 o
 -12   0   2        0.57       -3.43      3.43 o
 -10   0   2       72.27       81.87      5.08 o
  -8   0   2       23.07       11.90      2.78 o
  -6   0   2      477.32      409.07      8.99 o
  -4   0   2      614.10      519.64     10.54 o
  -2   0   2     6414.17     5932.74    149.09 o
   0   0   2     6217.95     6366.93    203.91 o
   2   0   2     5987.83     5594.25    148.78 o
   4   0   2        1.55       14.92      1.68 o
   6   0   2      942.94      826.87     16.25 o
   8   0   2      129.43      117.63      5.05 o
  10   0   2       14.52       12.97      4.24 o
  12   0   2      115.31      153.57     23.29 o
 -12   1   2       12.12       10.80      2.96 o
 -11   1   2        3.73        2.13      2.25 o
 -10   1   2        5.31       14.63      2.35 o
  -9   1   2       44.99       46.69      2.57 o
  -8   1   2      234.34      208.34      4.76 o
  -7   1   2       26.45       28.18      1.58 o
  -6   1   2      118.94      106.31      2.40 o
  -5   1   2      204.82      218.43      3.62 o
  -4   1   2      251.44      239.19      5.85 o
  -3   1   2      267.18      232.61      3.74 o
  -2   1   2    18173.55    17317.19    249.41 o
  -1   1   2     8959.89     9044.24    111.35 o
   0   1   2    18682.28    17819.00    326.16 o
   1   1   2    10244.19    10131.25    227.04 o
   2   1   2       25.59       30.49      1.06 o
   3   1   2     2361.27     2193.04     33.25 o
   4   1   2      688.36      617.17      9.93 o
   5   1   2      305.03      324.72      5.75 o
   6   1   2      138.87      139.56      3.20 o
   7   1   2      128.33      129.06      3.18 o
   8   1   2       35.34       36.99      2.23 o
   9   1   2       75.49       70.36      3.30 o
  10   1   2       82.61       90.66      3.64 o
  11   1   2       43.65       54.75      3.77 o
  12   1   2       23.93       17.57      5.07 o
 -12   2   2        0.66        1.27      2.64 o
 -11   2   2        0.13        0.46      2.27 o
 -10   2   2       43.62       44.96      3.03 o
  -9   2   2        3.42        2.28      1.91 o
  -8   2   2       27.50       32.32      2.58 o
  -7   2   2       16.41       17.66      1.56 o
  -6   2   2      113.97       96.16      2.72 o
  -5   2   2      218.10      198.42      3.70 o
  -4   2   2     1485.71     1430.01     19.46 o
  -3   2   2     4234.64     4240.12     61.20 o
  -2   2   2      209.57      230.16      3.84 o
  -1   2   2      133.65      142.29      2.22 o
   0   2   2      969.07     1114.12     18.79 o
   1   2   2     1756.69     1927.27     41.23 o
   2   2   2      719.16      660.80      9.70 o
   3   2   2        5.64        8.79      0.84 o
   4   2   2       34.49       39.07      1.35 o
   5   2   2       37.76       34.27      2.98 o
   6   2   2      655.75      650.55     10.83 o
   7   2   2      335.23      339.45      7.31 o
   8   2   2        4.54        4.81      1.63 o
   9   2   2      124.99      125.60      4.07 o
  10   2   2       15.82       15.35      2.27 o
  11   2   2       17.47       16.18      3.05 o
  12   2   2       35.87       44.30      5.84 o
 -12   3   2       56.34       76.29      4.39 o
 -11   3   2        0.02       -1.22      2.30 o
 -10   3   2       35.35       30.24      2.79 o
  -9   3   2        0.34       -1.77      1.77 o
  -8   3   2       14.28       14.29      2.43 o
  -7   3   2        2.10       10.53      2.05 o
  -6   3   2      398.78      392.91      6.79 o
  -5   3   2     1564.55     1567.05     23.14 o
  -4   3   2       77.52       84.98      2.31 o
  -3   3   2       75.96       68.76      2.87 o
  -2   3   2     9336.89     9353.21    130.52 o
  -1   3   2     2342.72     2578.91     36.76 o
   0   3   2     1399.28     1343.94     20.59 o
   1   3   2    10485.68    10934.84    153.57 o
   2   3   2      679.70      669.85     11.09 o
   3   3   2     1243.33     1267.97     18.35 o
   4   3   2     2364.05     2442.31     41.05 o
   5   3   2       15.45       18.94      1.42 o
   6   3   2        0.67        1.86      1.10 o
   7   3   2       34.88       45.37      2.58 o
   8   3   2      301.65      329.68      7.62 o
   9   3   2       25.36       19.44      2.84 o
  10   3   2       69.23       77.21      3.88 o
  11   3   2      132.59      143.88      6.32 o
  12   3   2        4.83        3.94      3.49 o
 -12   4   2       10.30       12.52      3.11 o
 -11   4   2        2.15        0.02      2.37 o
 -10   4   2       39.81       43.20      3.05 o
  -9   4   2      160.20      175.90      4.63 o
  -8   4   2        1.48        5.63      1.84 o
  -7   4   2      429.58      394.45      7.16 o
  -6   4   2      185.88      182.11      4.34 o
  -5   4   2        2.23        3.68      1.20 o
  -4   4   2      109.04      110.35      2.86 o
  -3   4   2      202.39      215.75      4.37 o
  -2   4   2     1138.27     1160.54     17.10 o
  -1   4   2     3779.80     3791.32     53.53 o
   0   4   2     1120.40     1097.59     19.04 o
   1   4   2       14.67        8.64      1.18 o
   2   4   2     1543.61     1565.30     24.43 o
   3   4   2      438.81      428.02      6.26 o
   4   4   2      547.30      561.70     10.89 o
   5   4   2        8.84        5.73      1.28 o
   6   4   2      667.85      626.28     12.88 o
   7   4   2       63.82       65.09      3.01 o
   8   4   2        3.83        6.39      3.26 o
   9   4   2        0.88       -1.37      1.96 o
  10   4   2       55.09       54.41      3.53 o
  11   4   2       58.38       69.31      6.11 o
  12   4   2        0.09        1.16      3.57 o
 -12   5   2        0.08        2.21      2.91 o
 -11   5   2       22.24       16.66      2.93 o
 -10   5   2        1.89        3.13      2.03 o
  -9   5   2       74.21       79.44      3.47 o
  -8   5   2      204.77      193.84      4.74 o
  -7   5   2        1.28        0.08      1.58 o
  -6   5   2      235.42      236.80      5.31 o
  -5   5   2      745.69      743.78     12.65 o
  -4   5   2        5.98       -1.29      1.60 o
  -3   5   2       65.13       92.48      5.32 o
  -2   5   2      619.28      607.78      9.55 o
  -1   5   2      126.36      114.05      3.45 o
   0   5   2     2690.06     2671.29     44.88 o
   1   5   2     6606.51     6914.00    103.17 o
   2   5   2      205.50      232.05      5.36 o
   3   5   2     2010.76     2233.08     33.75 o
   4   5   2      585.80      699.43     10.02 o
   5   5   2       16.33       15.42      1.30 o
   6   5   2      283.53      289.38      7.76 o
   7   5   2      115.40      104.75      3.92 o
   8   5   2      267.17      270.75     11.54 o
   9   5   2       40.63       38.89      3.02 o
  10   5   2       10.19        4.54      2.34 o
  11   5   2        0.76       -2.80      2.96 o
  12   5   2        1.58       -0.77     10.40 o
 -12   6   2        4.69        4.23      3.66 o
 -11   6   2        0.34       -0.03      2.46 o
 -10   6   2       33.66       35.89      2.88 o
  -9   6   2      102.39      110.74      4.29 o
  -8   6   2       78.66       78.53      3.91 o
  -7   6   2      233.67      210.73      6.00 o
  -6   6   2      121.46      116.78      4.18 o
  -5   6   2      682.26      657.41     12.62 o
  -4   6   2     2468.86     2610.27     44.32 o
  -3   6   2     1356.19     1544.66     24.80 o
  -2   6   2     4335.42     4582.87     69.27 o
  -1   6   2        9.91       18.53      1.28 o
   0   6   2       19.04       23.29      1.87 o
   1   6   2     1483.06     1564.89     24.28 o
   2   6   2       34.51       35.96      1.95 o
   3   6   2        0.03        0.64      1.70 o
   4   6   2       73.75       77.41      2.13 o
   5   6   2      181.74      179.17      3.66 o
   6   6   2        3.55       -0.52      1.41 o
   7   6   2      222.45      213.95      8.96 o
   8   6   2      302.90      273.96      7.01 o
   9   6   2        2.60       10.53      5.54 o
  10   6   2        2.17       -0.39      3.52 o
  11   6   2        7.96        9.15      3.39 o
 -11   7   2       11.48       11.47      2.98 o
 -10   7   2        0.08        0.21      2.08 o
  -9   7   2        5.21        2.11      2.98 o
  -8   7   2        2.42        1.36      2.52 o
  -7   7   2     1297.35     1334.07     24.43 o
  -6   7   2       60.45       58.58      3.23 o
  -5   7   2        4.37        6.87      1.75 o
  -4   7   2       79.45       75.55      4.91 o
  -3   7   2      413.48      405.65      8.43 o
  -2   7   2     1206.62     1292.67     20.64 o
  -1   7   2      194.63      180.03      4.48 o
   0   7   2      780.07      826.24     15.07 o
   1   7   2      526.72      548.19      9.47 o
   2   7   2      347.98      385.28      7.83 o
   3   7   2     1846.01     2105.79     30.62 o
   4   7   2       78.61       91.72      2.43 o
   5   7   2       34.48       35.57      3.38 o
   6   7   2        0.08        0.42      1.68 o
   7   7   2      120.63      124.67      4.45 o
   8   7   2        0.13       -2.40      2.40 o
   9   7   2        0.61       -2.40      2.40 o
  10   7   2        2.37       -0.61      5.12 o
  11   7   2        0.38       -1.64      3.12 o
 -11   8   2        0.05       -0.26      2.70 o
 -10   8   2       13.46       17.73      3.12 o
  -9   8   2       11.45        7.51      2.79 o
  -8   8   2       15.16        9.33      2.79 o
  -7   8   2       61.54       62.10      5.98 o
  -6   8   2      281.59      302.81      7.62 o
  -5   8   2       11.46       20.89      3.48 o
  -4   8   2        8.64       11.99      3.39 o
  -3   8   2      524.59      589.29     11.27 o
  -2   8   2     2479.64     2713.40     41.89 o
  -1   8   2        9.94       12.84      1.68 o
   0   8   2     1490.75     1543.15     27.07 o
   1   8   2        3.55       -0.64      1.24 o
   2   8   2     2341.21     2523.36     43.05 o
   3   8   2        2.28       15.13      2.56 o
   4   8   2      217.97      222.32      4.32 o
   5   8   2      521.08      531.70      9.72 o
   6   8   2      817.26      802.61     15.33 o
   7   8   2       32.14       28.47      3.93 o
   8   8   2       28.13       25.75      3.29 o
   9   8   2        6.85        8.18      3.82 o
  10   8   2       18.64       17.73      4.52 o
  11   8   2       22.30       37.07      6.34 o
 -11   9   2        6.34        2.92      3.38 o
 -10   9   2        1.39        3.05      3.08 o
  -9   9   2        5.18       -0.92      2.67 o
  -8   9   2       27.37       28.39      3.58 o
  -7   9   2       71.95       76.97      4.52 o
  -6   9   2      514.02      488.17     13.56 o
  -5   9   2       30.96       33.84      3.89 o
  -4   9   2      298.24      323.53      8.30 o
  -3   9   2      277.59      282.84      6.58 o
  -2   9   2      245.92      246.19      5.68 o
  -1   9   2      950.95     1026.09     18.36 o
   0   9   2      494.46      488.85     10.03 o
   1   9   2      745.33      902.95     15.10 o
   2   9   2       19.15       19.95      2.09 o
   3   9   2       49.45       57.90      2.67 o
   4   9   2       20.55       23.73      1.99 o
   5   9   2       15.88       17.92      2.58 o
   6   9   2       20.35       24.85      2.63 o
   7   9   2       49.32       55.12      6.93 o
   8   9   2      134.75      137.88      5.93 o
   9   9   2       14.10       23.26      4.46 o
  10   9   2        9.55       17.76      5.26 o
  11   9   2        0.99        4.90      5.05 o
 -11  10   2        0.03       -4.20      4.20 o
 -10  10   2       34.40       42.80      4.51 o
  -9  10   2       40.76       43.30      4.27 o
  -8  10   2        2.17        3.46      2.87 o
  -7  10   2      453.42      460.22     11.73 o
  -6  10   2      216.94      218.71      7.35 o
  -5  10   2       85.57       83.04      4.81 o
  -4  10   2      389.56      387.92     10.82 o
  -3  10   2      637.05      629.59     12.31 o
  -2  10   2       80.24       66.86      4.45 o
  -1  10   2       27.18       37.24      2.60 o
   0  10   2      595.32      637.32     12.68 o
   1  10   2      661.44      697.15     12.27 o
   2  10   2       38.05       42.38      3.12 o
   3  10   2      515.04      536.31     10.00 o
   4  10   2      102.95      118.34      4.61 o
   5  10   2      337.65      350.32      7.57 o
   6  10   2      169.08      160.81      8.19 o
   7  10   2       11.30        9.59      3.15 o
   8  10   2       20.65       13.57      4.11 o
   9  10   2        3.06        0.95      4.13 o
  10  10   2       40.45       47.20      6.55 o
 -10  11   2        1.49        5.54      3.62 o
  -9  11   2        0.61        9.97      3.34 o
  -8  11   2       79.87       86.92      5.78 o
  -7  11   2       70.31       52.33      4.23 o
  -6  11   2      454.85      402.39     10.79 o
  -5  11   2        9.89        5.01      4.62 o
  -4  11   2      121.47      114.25      8.92 o
  -3  11   2        0.89        5.34      3.00 o
  -2  11   2       14.65       11.77      2.74 o
  -1  11   2       18.22       14.86      2.49 o
   0  11   2       17.23       17.03      3.61 o
   1  11   2        6.57        2.21      1.87 o
   2  11   2      636.04      657.80     14.40 o
   3  11   2      160.04      173.11      5.32 o
   4  11   2        1.47        0.66      2.07 o
   5  11   2       81.38      104.85      4.53 o
   6  11   2      151.80      140.65      5.38 o
   7  11   2        0.63        3.19      3.22 o
   8  11   2       19.12        6.52      4.34 o
   9  11   2        0.22       -3.96      3.96 o
  10  11   2        0.92        2.25      5.19 o
 -10  12   2      125.62      158.10      8.96 o
  -9  12   2        0.30        5.14      3.52 o
  -8  12   2        4.22        6.41      3.24 o
  -7  12   2        0.29        1.44      3.15 o
  -6  12   2       66.71       67.90      6.48 o
  -5  12   2      267.39      224.20      8.51 o
  -4  12   2      871.98      836.87     17.76 o
  -3  12   2      555.09      557.18     12.75 o
  -2  12   2       14.05       10.89      2.64 o
  -1  12   2      211.97      214.17      8.14 o
   0  12   2       26.12       20.98      3.15 o
   1  12   2       39.35       42.26      3.26 o
   2  12   2      319.00      305.76      9.32 o
   3  12   2      347.94      337.21      8.87 o
   4  12   2        5.62        5.32      2.54 o
   5  12   2       20.40        6.63      2.91 o
   6  12   2      100.06      110.66      7.70 o
   7  12   2       66.03       59.09      6.47 o
   8  12   2        7.89        9.31      4.70 o
   9  12   2        5.90        7.67     16.36 o
  10  12   2       17.64       15.27      5.98 o
 -10  13   2        0.73       -4.56      4.56 o
  -9  13   2        8.35       16.08      4.05 o
  -8  13   2        9.00       10.36      3.84 o
  -7  13   2        7.02        6.63      3.39 o
  -6  13   2       46.40       46.34      4.50 o
  -5  13   2       91.38      100.13      8.08 o
  -4  13   2      164.97      155.27      6.56 o
  -3  13   2      266.76      265.83      8.18 o
  -2  13   2        6.33        6.44      2.84 o
  -1  13   2      802.21      785.06     16.80 o
   0  13   2      222.73      190.41      7.69 o
   1  13   2      178.92      193.91      7.68 o
   2  13   2      144.45      136.31     11.80 o
   3  13   2      227.11      229.05      7.34 o
   4  13   2      106.10      132.45      5.80 o
   5  13   2       81.48       89.73      4.86 o
   6  13   2       38.08       34.65      7.70 o
   7  13   2        2.70       -1.16      5.78 o
   8  13   2        5.74        8.47      6.16 o
   9  13   2       22.33       33.70      6.38 o
  -9  14   2        0.25        4.24      5.26 o
  -8  14   2       48.40       55.34      5.96 o
  -7  14   2       13.16        7.31      3.57 o
  -6  14   2       73.94       72.04      5.53 o
  -5  14   2        2.55       -0.14      3.02 o
  -4  14   2      106.65      101.08      5.20 o
  -3  14   2      267.17      258.04      8.23 o
  -2  14   2      722.32      685.73     15.50 o
  -1  14   2      402.12      385.40     10.29 o
   0  14   2      114.14      105.40      6.22 o
   1  14   2        5.64        8.50      3.60 o
   2  14   2      114.69      128.11     11.64 o
   3  14   2       80.50       84.81      4.82 o
   4  14   2       49.96       38.79      3.89 o
   5  14   2      107.89       98.44      9.74 o
   6  14   2       27.19       34.65      7.70 o
   7  14   2        0.52       -1.54      5.78 o
   8  14   2        0.52        2.31      6.16 o
   9  14   2        0.06       -1.93      6.16 o
  -9  15   2       84.17      112.54      9.21 o
  -8  15   2        0.58        0.83      3.85 o
  -7  15   2        1.56        1.67      5.93 o
  -6  15   2        1.58        2.28      4.18 o
  -5  15   2       12.46       12.84      3.77 o
  -4  15   2      125.44      109.62      5.53 o
  -3  15   2      562.22      532.97     13.09 o
  -2  15   2       53.84       63.26      4.56 o
  -1  15   2       40.13       25.20      3.83 o
   0  15   2      309.17      292.33     10.36 o
   1  15   2      521.07      511.96     17.94 o
   2  15   2        0.19       -0.66      3.26 o
   3  15   2       14.54        7.68      3.07 o
   4  15   2       84.81       78.80      5.39 o
   5  15   2        1.15        3.49      4.36 o
   6  15   2       28.27       30.03      8.09 o
   7  15   2       36.36       43.89      8.86 o
   8  15   2       10.48       15.02      7.32 o
  -8  16   2        7.80        9.78      5.46 o
  -7  16   2       30.78       34.76      4.92 o
  -6  16   2        3.21        4.84      3.70 o
  -5  16   2       22.58       28.35      4.66 o
  -4  16   2        8.32        7.61      3.45 o
  -3  16   2      129.95      116.75      5.96 o
  -2  16   2       73.65       74.28      5.05 o
  -1  16   2       23.90       17.15      3.60 o
   0  16   2      129.48      126.78     10.32 o
   1  16   2      150.29      152.24      9.37 o
   2  16   2        1.32        3.24      3.60 o
   3  16   2       72.86       70.25      5.45 o
   4  16   2       55.49       76.94      6.04 o
   5  16   2       60.47       60.24      7.21 o
   6  16   2        1.02       -1.54      6.16 o
   7  16   2       15.57       11.17      7.32 o
   8  16   2        2.56        5.78      7.32 o
  -7  17   2        4.69        9.14      4.36 o
  -6  17   2       57.73       63.41      6.02 o
  -5  17   2        0.78        3.01      3.69 o
  -4  17   2       33.56       35.51      4.18 o
  -3  17   2       61.37       55.62      4.76 o
  -2  17   2      116.75      112.71      6.28 o
  -1  17   2       22.65       19.07      3.78 o
   0  17   2      199.61      209.49     11.00 o
   1  17   2      127.97      133.25     15.21 o
   2  17   2       47.49       44.80      5.12 o
   3  17   2       26.23       20.97      3.81 o
   4  17   2        8.93        9.63      5.30 o
   5  17   2        1.18       -2.80      5.01 o
   6  17   2        0.04       -5.39      6.55 o
   7  17   2       28.79       36.19      9.63 o
  -7  18   2        6.30        9.19      5.54 o
  -6  18   2        3.07       -1.69      4.02 o
  -5  18   2       18.51       12.44      4.57 o
  -4  18   2        1.00        2.84      3.36 o
  -3  18   2       12.11        9.65      3.70 o
  -2  18   2       22.60       20.19      3.84 o
  -1  18   2        6.85        5.83      3.51 o
   0  18   2       43.23       45.41      5.62 o
   1  18   2        5.89        4.21      4.71 o
   2  18   2       12.84       18.42      7.34 o
   3  18   2        1.30       -0.29      3.90 o
   4  18   2        2.07        4.36      5.42 o
   5  18   2       26.30       25.95      6.52 o
   6  18   2        8.62        4.62      7.32 o
  -6  19   2       80.12       89.61      8.46 o
  -5  19   2       24.65       18.82      5.04 o
  -4  19   2        3.72        3.88      3.63 o
  -3  19   2       16.88       19.65      4.56 o
  -2  19   2        2.02        3.93      4.08 o
  -1  19   2       34.11       30.64      4.37 o
   0  19   2        3.78       -0.27      5.69 o
   1  19   2       12.10        5.21      4.99 o
   2  19   2        1.23       11.21      4.40 o
   3  19   2       33.42       38.40      7.08 o
   4  19   2      139.84      202.70     12.52 o
   5  19   2        2.97        5.28     11.55 o
   6  19   2        0.04       -1.93      6.93 o
  -5  20   2       35.86       38.41      9.01 o
  -4  20   2        8.58        4.28      4.47 o
  -3  20   2       39.46       40.00      6.11 o
  -2  20   2       10.92       11.08      4.02 o
  -1  20   2       16.08       10.57      4.50 o
   0  20   2       22.72       26.11      4.94 o
   1  20   2        6.49        1.75      5.30 o
   2  20   2       71.37       80.79      8.70 o
   3  20   2        8.39        3.59      5.97 o
   4  20   2        0.51        0.90      5.85 o
  -3  21   2       34.47       40.27      5.09 o
  -2  21   2       10.06        2.06      4.02 o
  -1  21   2       19.29       14.34      4.85 o
   0  21   2        0.45        0.86      7.51 o
   1  21   2        4.85        7.78      4.09 o
   2  21   2        0.42       -4.62      5.45 o
   3  21   2        4.85        5.02      5.97 o
 -11   0   3        1.00       -1.98      3.17 o
  -9   0   3      308.19      272.26      8.01 o
  -7   0   3      126.26      106.92      3.86 o
  -5   0   3     1392.35     1457.99     27.84 o
  -3   0   3      374.12      328.98      6.19 o
  -1   0   3      347.72      395.38      6.45 o
   1   0   3    11826.06    12723.78    273.43 o
   3   0   3      235.18      208.57      6.66 o
   5   0   3      725.98      761.63     23.10 o
   7   0   3        0.07       -1.80      1.80 o
   9   0   3       21.03       16.21      3.03 o
  11   0   3      171.92      199.23     10.32 o
 -12   1   3        5.13        3.41      2.86 o
 -11   1   3       15.90        9.72      2.63 o
 -10   1   3        0.22       -0.31      2.07 o
  -9   1   3       56.13       57.11      2.65 o
  -8   1   3       17.17       15.11      1.68 o
  -7   1   3       87.35       80.37      2.45 o
  -6   1   3        5.77        5.97      1.04 o
  -5   1   3       19.68       13.45      1.09 o
  -4   1   3     2021.91     1926.89     24.23 o
  -3   1   3        3.79        5.03      0.76 o
  -2   1   3    11323.76    11332.73    131.27 o
  -1   1   3     7035.83     6825.91     80.65 o
   0   1   3     6843.27     6627.52     86.38 o
   1   1   3        0.05        5.14      0.93 o
   2   1   3      141.05      129.01      2.58 o
   3   1   3      257.14      239.64      5.50 o
   4   1   3      100.58       95.43      2.15 o
   5   1   3      205.44      160.36      3.34 o
   6   1   3       54.39       50.57      1.88 o
   7   1   3        1.94        3.29      1.19 o
   8   1   3       13.63       22.53      2.07 o
   9   1   3        0.85       -1.63      1.63 o
  10   1   3        6.18        4.27      2.23 o
  11   1   3        3.90        7.38      4.11 o
  12   1   3       15.24       23.58      7.76 o
 -12   2   3       21.08       26.46      3.46 o
 -11   2   3       26.94       31.88      3.13 o
 -10   2   3       33.90       28.90      2.77 o
  -9   2   3       14.19       10.55      1.79 o
  -8   2   3      502.59      448.96      7.43 o
  -7   2   3      167.01      140.04      3.24 o
  -6   2   3      262.87      259.52      4.35 o
  -5   2   3      297.74      335.63      5.15 o
  -4   2   3     1410.94     1381.60     17.62 o
  -3   2   3      148.29      105.42      2.05 o
  -2   2   3     3689.20     3556.27     49.43 o
  -1   2   3      678.00      689.56      8.98 o
   0   2   3        0.24        4.28      0.54 o
   1   2   3     5945.25     6076.78    111.01 o
   2   2   3      810.76      781.45     13.11 o
   3   2   3     3436.23     3513.40     52.75 o
   4   2   3        0.27        5.16      0.86 o
   5   2   3       36.46       46.38      1.63 o
   6   2   3       27.71       29.24      1.75 o
   7   2   3      371.31      338.88      8.17 o
   8   2   3      150.57      150.94      5.11 o
   9   2   3        6.47        7.10      1.91 o
  10   2   3        4.33        4.14      2.27 o
  11   2   3       21.72       17.63      3.52 o
  12   2   3        0.01       -8.37     13.86 o
 -12   3   3        3.65        9.06      4.41 o
 -11   3   3       65.19       70.95      3.92 o
 -10   3   3       12.32       12.75      2.22 o
  -9   3   3       13.47       10.12      2.00 o
  -8   3   3      133.18      128.85      3.48 o
  -7   3   3       62.90       65.28      2.40 o
  -6   3   3        3.86        3.98      1.03 o
  -5   3   3      712.51      763.48     11.56 o
  -4   3   3      156.75      142.10      3.14 o
  -3   3   3     1781.87     1725.97     25.50 o
  -2   3   3        1.76        3.27      0.63 o
  -1   3   3      585.16      684.39     10.95 o
   0   3   3     5743.04     5974.02     98.45 o
   1   3   3     5378.74     5576.07    117.86 o
   2   3   3       33.59       40.09      1.71 o
   3   3   3       11.74       19.55      1.34 o
   4   3   3       12.08       22.26      1.26 o
   5   3   3       23.77       28.15      1.66 o
   6   3   3      270.54      306.20      6.49 o
   7   3   3      195.35      184.93      4.90 o
   8   3   3      673.57      653.82     12.78 o
   9   3   3       57.79       55.18      3.17 o
  10   3   3        1.57        0.66      2.62 o
  11   3   3       16.84       27.03      3.76 o
  12   3   3        2.81        1.62      5.15 o
 -12   4   3        0.86        3.91      2.98 o
 -11   4   3       18.10       21.54      3.12 o
 -10   4   3      120.35      115.72      4.12 o
  -9   4   3       47.14       47.40      2.70 o
  -8   4   3      138.94      149.67      3.86 o
  -7   4   3        6.61        9.23      2.49 o
  -6   4   3      159.00      148.73      4.34 o
  -5   4   3     1777.52     1771.06     26.20 o
  -4   4   3       15.12       22.93      1.38 o
  -3   4   3       25.33       45.14      2.35 o
  -2   4   3      511.70      390.54      6.37 o
  -1   4   3      807.92      836.46     14.70 o
   0   4   3     1123.34     1027.13     16.02 o
   1   4   3      938.91      914.34     14.21 o
   2   4   3       58.75       51.02      1.81 o
   3   4   3      788.00      844.53     12.54 o
   4   4   3      432.71      469.35     10.53 o
   5   4   3     1127.59     1086.21     19.08 o
   6   4   3      161.62      139.98      4.33 o
   7   4   3      114.17      115.42      3.85 o
   8   4   3      711.28      658.95     13.00 o
   9   4   3        0.34       -2.28      2.28 o
  10   4   3       10.20        8.53      2.95 o
  11   4   3       74.96       84.80      5.16 o
 -12   5   3       26.21       26.70      3.66 o
 -11   5   3        0.24        3.00      2.53 o
 -10   5   3      186.70      201.06      7.19 o
  -9   5   3      202.46      172.88      4.67 o
  -8   5   3      340.42      342.03      6.51 o
  -7   5   3      129.96      127.02      3.73 o
  -6   5   3       42.57       52.14      2.50 o
  -5   5   3      464.03      508.24      9.07 o
  -4   5   3        2.80        0.38      1.00 o
  -3   5   3      687.45      698.85     12.08 o
  -2   5   3      101.52      104.64      3.61 o
  -1   5   3       70.55       69.75      2.43 o
   0   5   3     2229.75     2240.57     34.22 o
   1   5   3      775.30      741.15     13.35 o
   2   5   3     2377.62     2681.06     41.58 o
   3   5   3      855.52      970.98     19.99 o
   4   5   3      213.34      255.84      4.67 o
   5   5   3        0.49       -1.14      1.14 o
   6   5   3       94.03       92.14      3.26 o
   7   5   3       78.55       73.76      3.26 o
   8   5   3      204.17      197.58      6.58 o
   9   5   3       10.60        8.54      3.42 o
  10   5   3        0.62       -3.37      3.37 o
  11   5   3       17.58       15.15      4.10 o
 -12   6   3        1.75        2.44      3.06 o
 -11   6   3        6.47        5.15      2.72 o
 -10   6   3       13.80       11.67      2.44 o
  -9   6   3       20.07       19.26      2.36 o
  -8   6   3       74.30       89.27      4.11 o
  -7   6   3        3.96        5.94      2.64 o
  -6   6   3      374.72      355.38      8.04 o
  -5   6   3     1249.49     1211.79     21.82 o
  -4   6   3        4.90        4.24      1.51 o
  -3   6   3       57.24       76.06      3.79 o
  -2   6   3        4.88        3.33      1.40 o
  -1   6   3      845.01      791.81     13.03 o
   0   6   3     2231.20     2241.00     38.15 o
   1   6   3     1553.85     1557.80     24.14 o
   2   6   3       80.07       71.69      2.48 o
   3   6   3      976.29     1080.43     16.11 o
   4   6   3      125.35      125.62      2.64 o
   5   6   3      101.12      116.77      3.28 o
   6   6   3        1.32        0.69      1.80 o
   7   6   3        5.94        1.98      1.81 o
   8   6   3      442.11      424.61     10.76 o
   9   6   3       14.97       10.50      3.63 o
  10   6   3        1.35       -0.56      4.12 o
  11   6   3       20.10       21.82      3.81 o
 -11   7   3        0.08       -0.50      2.66 o
 -10   7   3        0.49       -2.00      2.00 o
  -9   7   3        0.39       -2.20      2.20 o
  -8   7   3      148.29      146.34      5.79 o
  -7   7   3      519.26      538.77     11.73 o
  -6   7   3      816.81      814.96     15.81 o
  -5   7   3      118.67      122.26      5.64 o
  -4   7   3     1770.24     1717.31     27.78 o
  -3   7   3        6.53        9.58      1.74 o
  -2   7   3      449.53      497.69      8.84 o
  -1   7   3        8.56        4.22      1.17 o
   0   7   3     1567.50     1736.18     30.04 o
   1   7   3      529.64      601.46     10.27 o
   2   7   3        0.86        4.55      1.53 o
   3   7   3        8.08        8.45      1.24 o
   4   7   3       45.62       53.07      1.84 o
   5   7   3       44.14       51.43      2.16 o
   6   7   3      635.86      617.88     12.13 o
   7   7   3       31.29       32.18      3.21 o
   8   7   3        8.66        5.25      3.29 o
   9   7   3       12.39        8.11      3.63 o
  10   7   3       28.83       20.76      4.40 o
  11   7   3       10.20        4.53      4.60 o
 -11   8   3        6.04        6.83      3.06 o
 -10   8   3        0.03       -0.89      2.18 o
  -9   8   3        5.43        2.44      2.47 o
  -8   8   3       39.86       41.68      3.77 o
  -7   8   3      682.18      616.10     14.21 o
  -6   8   3        1.21       11.22      2.85 o
  -5   8   3        9.07        9.13      2.24 o
  -4   8   3      221.32      242.93      7.31 o
  -3   8   3       64.12       75.17      3.25 o
  -2   8   3       31.40       26.18      1.87 o
  -1   8   3      179.80      182.93      4.35 o
   0   8   3      743.55      766.11     14.36 o
   1   8   3      796.22      794.36     13.22 o
   2   8   3       15.73       16.96      1.74 o
   3   8   3     3132.90     3243.64     49.68 o
   4   8   3      377.18      381.78      7.93 o
   5   8   3       53.80       51.13      2.31 o
   6   8   3        5.89       10.57      2.13 o
   7   8   3      132.23      133.28      5.45 o
   8   8   3      213.00      177.50      7.78 o
   9   8   3       12.54       13.08      3.89 o
  10   8   3        0.68        1.40      3.80 o
  11   8   3        5.11        8.61      4.73 o
 -11   9   3        1.62        2.94      3.02 o
 -10   9   3        4.29        3.01      3.18 o
  -9   9   3       56.52       56.70      4.39 o
  -8   9   3       26.36       27.83      3.44 o
  -7   9   3      913.81      893.28     19.33 o
  -6   9   3      144.07      163.38      7.21 o
  -5   9   3     1152.78     1109.59     22.78 o
  -4   9   3       30.81       36.80      3.56 o
  -3   9   3       85.70       80.55      3.45 o
  -2   9   3      963.72      988.68     16.48 o
  -1   9   3      320.31      296.00     18.54 o
   0   9   3        9.63        9.21      1.79 o
   1   9   3       45.60       42.28      2.30 o
   2   9   3      192.97      244.48      5.91 o
   3   9   3      421.08      453.15      8.55 o
   4   9   3        4.63        2.22      2.19 o
   5   9   3       17.93       14.04      2.07 o
   6   9   3        5.62        4.81      2.39 o
   7   9   3      179.02      146.27      7.07 o
   8   9   3       22.78       18.70      4.49 o
   9   9   3        0.13       -1.87      3.84 o
  10   9   3       79.09       85.61      9.74 o
  11   9   3        1.46       -4.55      4.55 o
 -11  10   3        0.57       -0.51      3.08 o
 -10  10   3        0.31        0.98      3.30 o
  -9  10   3       23.19       15.68      5.28 o
  -8  10   3      123.28      122.76      8.15 o
  -7  10   3       12.50       17.08      3.29 o
  -6  10   3      833.61      794.18     18.77 o
  -5  10   3      217.86      243.78     14.62 o
  -4  10   3        2.63       -0.40      2.36 o
  -3  10   3      381.87      417.67      9.81 o
  -2  10   3     1474.34     1461.34     25.58 o
  -1  10   3       59.97       57.36      3.39 o
   0  10   3      116.21      115.88      4.18 o
   1  10   3      333.25      349.61      7.15 o
   2  10   3      314.28      317.02      7.35 o
   3  10   3     1177.10     1165.74     19.36 o
   4  10   3      359.47      370.99      8.38 o
   5  10   3      277.94      272.45      6.39 o
   6  10   3       16.08       27.00      3.34 o
   7  10   3       17.53       16.94      4.12 o
   8  10   3        4.32        5.24      3.93 o
   9  10   3        0.51       -2.91      4.13 o
  10  10   3       10.11       13.87      5.34 o
 -10  11   3       50.67       66.92      5.38 o
  -9  11   3       89.51      104.05      6.17 o
  -8  11   3       81.18       83.34      5.32 o
  -7  11   3        0.46        5.12      2.95 o
  -6  11   3      320.41      320.33     10.50 o
  -5  11   3      453.12      445.00     13.10 o
  -4  11   3      287.67      267.81      8.96 o
  -3  11   3       23.48       22.82      2.77 o
  -2  11   3      930.02      932.64     18.96 o
  -1  11   3      898.85      876.55     17.85 o
   0  11   3      138.60      132.49      5.19 o
   1  11   3      360.83      369.30      8.23 o
   2  11   3      164.90      170.76      5.79 o
   3  11   3       70.64       95.25      4.11 o
   4  11   3       49.22       53.52      3.37 o
   5  11   3        2.16        0.23      2.33 o
   6  11   3       31.48       47.97      5.68 o
   7  11   3      277.11      258.50     15.55 o
   8  11   3       51.37       63.69      6.47 o
   9  11   3        0.26       -5.05      5.78 o
  10  11   3       36.50       28.06      6.19 o
 -10  12   3       14.85       19.93      4.44 o
  -9  12   3       33.93       39.69      4.63 o
  -8  12   3      151.43      162.88      7.21 o
  -7  12   3      162.76      161.59      7.60 o
  -6  12   3      283.92      277.64      9.70 o
  -5  12   3      187.73      169.81     11.44 o
  -4  12   3       81.59       74.49     10.48 o
  -3  12   3      313.51      305.18     17.34 o
  -2  12   3      151.26      160.78      5.85 o
  -1  12   3        0.99        7.04      2.72 o
   0  12   3        0.17        0.12      2.49 o
   1  12   3      341.46      307.92      9.68 o
   2  12   3        4.73        2.60      7.32 o
   3  12   3      374.09      347.76      9.09 o
   4  12   3      717.09      711.84     15.41 o
   5  12   3        0.38       -2.79      2.79 o
   6  12   3        4.72       15.74      8.66 o
   7  12   3        3.29        5.01      5.78 o
   8  12   3        1.34       -2.95      4.20 o
   9  12   3       14.69        7.84      4.90 o
  10  12   3       49.91       75.47     15.21 o
 -10  13   3       15.12        8.72      5.11 o
  -9  13   3      163.15      190.99      8.92 o
  -8  13   3        0.57        1.34      3.77 o
  -7  13   3        0.24        1.86      4.73 o
  -6  13   3       67.76       67.47      5.24 o
  -5  13   3        8.70        7.35      4.18 o
  -4  13   3       19.46       16.30      6.29 o
  -3  13   3      586.38      536.35     12.70 o
  -2  13   3       15.24        9.35      2.92 o
  -1  13   3      358.49      345.58      9.18 o
   0  13   3      179.03      200.22      7.89 o
   1  13   3     1960.07     1916.35     42.08 o
   2  13   3      221.21      225.03     10.48 o
   3  13   3       51.72       49.51      3.92 o
   4  13   3        3.51        2.40      2.68 o
   5  13   3       79.12       75.81      7.08 o
   6  13   3        9.25       16.84      5.03 o
   7  13   3        6.48       11.55      6.93 o
   8  13   3       21.95       25.41      7.32 o
   9  13   3        5.70        4.25      5.26 o
  -9  14   3      193.75      233.48     10.13 o
  -8  14   3       34.33       38.32      4.97 o
  -7  14   3        0.57        0.95      3.45 o
  -6  14   3       50.55       60.33      5.21 o
  -5  14   3       55.52       53.99      5.25 o
  -4  14   3       13.35       12.45      3.78 o
  -3  14   3      144.41      133.96      6.03 o
  -2  14   3      893.91      884.08     18.91 o
  -1  14   3        6.98        3.88      2.90 o
   0  14   3      295.71      293.84     10.12 o
   1  14   3        0.00        6.06      4.26 o
   2  14   3      270.53      311.50     10.19 o
   3  14   3       21.48       22.14      3.43 o
   4  14   3       21.02       31.80      4.34 o
   5  14   3        0.79       -4.33      4.33 o
   6  14   3       10.99       10.70      4.88 o
   7  14   3       13.03       10.40      6.55 o
   8  14   3        7.90       13.09      6.93 o
   9  14   3       26.97       31.57      8.47 o
  -9  15   3       21.51       42.56      7.06 o
  -8  15   3       15.40       11.30      4.47 o
  -7  15   3        0.37       -2.07      3.39 o
  -6  15   3        0.11        1.99      4.70 o
  -5  15   3        0.03       -3.10      3.10 o
  -4  15   3       41.22       37.47      5.29 o
  -3  15   3       12.17       11.66      3.31 o
  -2  15   3      103.03      102.40     12.13 o
  -1  15   3       52.00       60.60      4.56 o
   0  15   3        6.14        7.95      3.23 o
   1  15   3      101.98      105.89     10.01 o
   2  15   3      243.85      258.29      9.32 o
   3  15   3        0.98        0.56      2.89 o
   4  15   3        0.01       -4.33      4.33 o
   5  15   3       65.00       74.10      7.62 o
   6  15   3       27.63       21.39      5.58 o
   7  15   3        8.97        5.78      6.55 o
   8  15   3        3.09       10.78      7.32 o
  -8  16   3        2.80        1.53      4.31 o
  -7  16   3        7.66        2.17      3.95 o
  -6  16   3       28.56       28.66      4.59 o
  -5  16   3       74.17       82.23      6.07 o
  -4  16   3      105.21      100.01      6.51 o
  -3  16   3      104.63       99.39      5.45 o
  -2  16   3      119.75      110.69      5.71 o
  -1  16   3       32.29       20.55      3.68 o
   0  16   3      118.24      121.17      7.34 o
   1  16   3        5.77       13.22      4.81 o
   2  16   3       46.88       46.64      6.09 o
   3  16   3      142.36      139.71      7.64 o
   4  16   3        1.16        6.84      5.03 o
   5  16   3       25.30       35.77     13.09 o
   6  16   3        9.17        3.65      5.42 o
   7  16   3       22.47       28.49      8.47 o
   8  16   3        0.75        5.78      7.70 o
  -7  17   3        4.73        3.07      4.13 o
  -6  17   3       23.42       20.43      4.81 o
  -5  17   3        1.69       -0.17      3.70 o
  -4  17   3        7.33        7.01      4.15 o
  -3  17   3        5.71        1.92      3.20 o
  -2  17   3       28.62       19.11      3.83 o
  -1  17   3        0.84       -0.84      3.12 o
   0  17   3        2.01        2.67      3.29 o
   1  17   3       85.18       77.76      7.29 o
   2  17   3       18.27       26.65      6.93 o
   3  17   3        3.17       12.89      5.58 o
   4  17   3       20.83       24.83      6.12 o
   5  17   3        1.82       -5.27      6.55 o
   6  17   3        4.73        8.23      6.93 o
   7  17   3        3.57        1.93      6.93 o
  -7  18   3       21.21       28.36      5.55 o
  -6  18   3        3.07       -0.48      4.07 o
  -5  18   3        0.06       -2.85      3.77 o
  -4  18   3        1.58        1.58      3.79 o
  -3  18   3       37.06       38.78      4.44 o
  -2  18   3        2.74        0.67      3.27 o
  -1  18   3        8.18        4.10      3.30 o
   0  18   3       18.16       16.30      4.21 o
   1  18   3        1.10        0.00      6.55 o
   2  18   3       16.66       16.17      8.47 o
   3  18   3        0.32        0.94      5.30 o
   4  18   3        6.29        1.73      8.09 o
   5  18   3       31.22       42.46      7.29 o
   6  18   3       17.03        7.43      6.39 o
  -6  19   3        0.67       -3.70      4.24 o
  -5  19   3       19.48       20.74      4.95 o
  -4  19   3       64.25       74.14      6.55 o
  -3  19   3        0.01        0.56      3.40 o
  -2  19   3        0.04       -3.19      3.19 o
  -1  19   3       17.36       11.40      3.74 o
   0  19   3        1.19        3.07      3.92 o
   1  19   3        0.09       -3.69      3.69 o
   2  19   3       27.13       26.03      6.63 o
   3  19   3        0.98       -4.89      5.03 o
   4  19   3        5.35        3.27      5.72 o
   5  19   3        1.16       -2.94      5.92 o
  -5  20   3        1.61        0.51      5.69 o
  -4  20   3       35.72       42.06      7.10 o
  -3  20   3        6.29        2.11      3.65 o
  -2  20   3        1.18        4.74      3.83 o
  -1  20   3        6.73        9.63      4.01 o
   0  20   3        0.13        0.09      5.10 o
   1  20   3       38.23       29.26      9.63 o
   2  20   3        0.03        5.71     10.01 o
   3  20   3       24.89       25.85      9.82 o
   4  20   3        4.44        5.67      6.09 o
  -3  21   3        7.78        9.21      4.14 o
  -2  21   3       35.97       40.91      4.99 o
  -1  21   3        6.65        2.48      4.24 o
   0  21   3        0.55        0.36      5.42 o
   1  21   3        0.05        2.31      8.47 o
   2  21   3        0.13       11.45      6.74 o
   3  21   3        7.64       15.48      7.70 o
 -12   0   4        0.70       -3.52      4.52 o
 -10   0   4       28.52       23.56      3.65 o
  -8   0   4      204.42      176.15      5.64 o
  -6   0   4       49.93       59.21      2.66 o
  -4   0   4     3614.01     3307.49     55.85 o
  -2   0   4     1793.26     1635.35     25.24 o
   0   0   4    38585.00    37452.03    608.24 o
   2   0   4      414.79      383.90      7.65 o
   4   0   4      396.92      408.58     12.30 o
   6   0   4        0.18       -0.15      1.28 o
   8   0   4      246.24      274.28     10.59 o
  10   0   4       24.47       17.31      4.20 o
  12   0   4       32.77       43.12     11.94 o
 -12   1   4       10.19        9.53      3.12 o
 -11   1   4       66.31       73.30      4.08 o
 -10   1   4        1.36       -1.76      1.76 o
  -9   1   4        4.92        7.37      1.67 o
  -8   1   4       58.15       53.65      2.38 o
  -7   1   4        0.17        0.17      1.12 o
  -6   1   4      411.56      362.95      5.67 o
  -5   1   4       72.06       69.17      2.01 o
  -4   1   4      196.16      164.93      3.02 o
  -3   1   4      668.37      617.13      8.30 o
  -2   1   4     1711.19     1678.72     19.01 o
  -1   1   4     8175.21     8102.48     94.80 o
   0   1   4    12618.96    12417.65    161.58 o
   1   1   4     6830.92     7088.55     98.99 o
   2   1   4     4413.47     4352.69     65.82 o
   3   1   4     1007.21      970.32     17.79 o
   4   1   4      130.88       96.23      2.66 o
   5   1   4      867.22      832.95     13.24 o
   6   1   4      242.80      212.45      4.39 o
   7   1   4       16.25       15.97      1.81 o
   8   1   4      548.51      510.08      9.21 o
   9   1   4       32.84       35.73      4.65 o
  10   1   4       33.31       41.31      5.11 o
  11   1   4       38.56       48.98      7.90 o
 -12   2   4       21.91       32.13      3.69 o
 -11   2   4        6.69        8.80      3.34 o
 -10   2   4        0.57       -0.24      2.01 o
  -9   2   4      165.18      148.32      3.89 o
  -8   2   4      389.61      376.22      6.64 o
  -7   2   4       63.83       59.98      2.24 o
  -6   2   4      112.60      104.33      2.58 o
  -5   2   4      647.59      689.60      9.49 o
  -4   2   4      452.60      368.74      6.86 o
  -3   2   4      262.34      316.57      6.22 o
  -2   2   4      471.64      386.08      5.06 o
  -1   2   4      161.59      156.82      2.94 o
   0   2   4    10519.20    11176.19    143.42 o
   1   2   4     1585.85     1681.45     46.54 o
   2   2   4     1521.35     1452.09     39.03 o
   3   2   4      271.56      255.04      7.22 o
   4   2   4        0.14       -0.13      1.36 o
   5   2   4       27.77       34.26      1.68 o
   6   2   4        0.92        0.65      1.09 o
   7   2   4       87.91       96.94      3.40 o
   8   2   4        0.32       -0.70      1.82 o
   9   2   4      102.96      103.99      4.15 o
  10   2   4       12.25        7.53      2.71 o
  11   2   4       56.55       63.72      5.68 o
 -12   3   4        2.00        0.83      2.87 o
 -11   3   4        0.49        2.26      2.49 o
 -10   3   4        1.65        3.58      2.07 o
  -9   3   4        7.40        4.11      1.85 o
  -8   3   4      320.95      321.88      7.57 o
  -7   3   4      253.71      226.79      5.93 o
  -6   3   4      183.88      172.72      3.47 o
  -5   3   4     1034.25      946.59     12.67 o
  -4   3   4      160.42      183.52     11.03 o
  -3   3   4     2809.70     2656.22     35.61 o
  -2   3   4      613.96      643.17      9.24 o
  -1   3   4     3095.93     3152.99     48.22 o
   0   3   4    13492.79    14081.26    211.07 o
   1   3   4       25.33       21.35      3.59 o
   2   3   4      602.49      623.81     17.78 o
   3   3   4       61.39       65.04      1.80 o
   4   3   4      175.13      204.24      4.35 o
   5   3   4     1202.98     1195.38     20.77 o
   6   3   4      125.34      116.05      3.71 o
   7   3   4      338.02      345.12      8.56 o
   8   3   4       12.89       18.73      3.72 o
   9   3   4       13.61       18.97      2.78 o
  10   3   4       54.21       53.96      3.91 o
  11   3   4       38.03       30.63      4.85 o
 -12   4   4       17.51       24.91      3.48 o
 -11   4   4        3.95        4.00      3.60 o
 -10   4   4       44.60       42.95      3.08 o
  -9   4   4       32.07       38.01      2.36 o
  -8   4   4       64.02       65.51      3.11 o
  -7   4   4       31.41       29.55      1.92 o
  -6   4   4      614.61      606.15      9.99 o
  -5   4   4      130.65      130.23      3.12 o
  -4   4   4     2409.48     2422.33     35.14 o
  -3   4   4     1968.59     1949.42     28.29 o
  -2   4   4        4.22        2.11      0.89 o
  -1   4   4     5017.77     5189.30     97.35 o
   0   4   4     3118.31     3373.33     56.29 o
   1   4   4      617.05      625.53     10.04 o
   2   4   4      373.99      380.35      7.81 o
   3   4   4      239.92      227.79      3.91 o
   4   4   4        0.20       -0.68      0.86 o
   5   4   4       56.76       68.24      2.63 o
   6   4   4       11.39        9.79      2.06 o
   7   4   4       46.65       51.55      2.67 o
   8   4   4       53.37       51.88      4.22 o
   9   4   4       19.51       10.10      3.39 o
  10   4   4        0.49       -1.39      2.42 o
  11   4   4       19.52       13.82      4.43 o
 -12   5   4        0.00       -1.02      2.88 o
 -11   5   4        0.00        1.36      2.63 o
 -10   5   4        1.26        5.21      2.61 o
  -9   5   4        0.41        1.97      1.89 o
  -8   5   4      312.30      294.36      5.79 o
  -7   5   4       37.54       41.09      2.90 o
  -6   5   4      812.73      777.27     12.46 o
  -5   5   4      151.44      154.58      3.78 o
  -4   5   4       17.94       28.78      1.71 o
  -3   5   4        0.01        1.18      0.98 o
  -2   5   4      621.00      544.69     10.26 o
  -1   5   4     2640.17     2755.80     83.19 o
   0   5   4      416.20      414.24      7.99 o
   1   5   4      211.54      221.80      4.18 o
   2   5   4     1539.61     1669.24     44.21 o
   3   5   4      164.44      214.42      3.89 o
   4   5   4       12.96       16.48      1.34 o
   5   5   4      468.37      487.11      9.47 o
   6   5   4       68.41       64.95      2.84 o
   7   5   4        0.53       -2.37      3.33 o
   8   5   4      153.38      157.42     16.23 o
   9   5   4        6.24        6.91      3.90 o
  10   5   4        0.02       -3.30      3.30 o
  11   5   4       18.72       19.02      3.59 o
 -12   6   4        0.45       -3.31      3.31 o
 -11   6   4        0.22       -2.60      2.60 o
 -10   6   4        1.35       -0.81      2.10 o
  -9   6   4        9.21        9.85      2.19 o
  -8   6   4       23.70       22.59      2.47 o
  -7   6   4       59.81       53.13      2.76 o
  -6   6   4      183.14      185.64      4.92 o
  -5   6   4      198.55      230.71      6.44 o
  -4   6   4      547.15      541.75      9.94 o
  -3   6   4      830.76      733.59     13.24 o
  -2   6   4      523.99      548.58     11.56 o
  -1   6   4       16.62       14.71      2.63 o
   0   6   4      249.70      295.61     15.54 o
   1   6   4      563.64      543.92     10.20 o
   2   6   4     2154.94     2380.05     40.09 o
   3   6   4      852.00      928.08     17.61 o
   4   6   4      492.33      521.36      8.38 o
   5   6   4       88.31       88.82      2.95 o
   6   6   4       17.42       20.72      2.01 o
   7   6   4        5.69        4.68      2.33 o
   8   6   4        0.54        0.83      2.90 o
   9   6   4        2.93       -2.81      2.91 o
  10   6   4        9.92        8.08      3.93 o
  11   6   4       15.14       15.45      3.67 o
 -11   7   4        5.39        6.18      2.90 o
 -10   7   4        7.24        8.48      2.46 o
  -9   7   4       43.02       39.62      2.99 o
  -8   7   4       26.06       28.83      2.95 o
  -7   7   4      893.54      897.44     19.17 o
  -6   7   4       20.36       20.33      3.11 o
  -5   7   4        5.30        3.56      1.77 o
  -4   7   4      154.73      165.71      4.99 o
  -3   7   4      956.16     1010.73     18.34 o
  -2   7   4      327.82      291.45     10.95 o
  -1   7   4       46.57       55.98      5.71 o
   0   7   4      730.78      735.60     12.29 o
   1   7   4      330.17      444.51      8.83 o
   2   7   4        4.71        5.14      1.24 o
   3   7   4      273.15      271.85      5.38 o
   4   7   4      333.66      305.72      5.82 o
   5   7   4       12.01       10.09      1.44 o
   6   7   4      135.09      139.83      5.13 o
   7   7   4      410.56      390.03     12.88 o
   8   7   4        0.01       -2.59      4.29 o
   9   7   4        5.47       -2.30      3.36 o
  10   7   4       11.58        2.88      4.22 o
  11   7   4       18.72       16.65      4.92 o
 -11   8   4        1.18        0.16      2.82 o
 -10   8   4        0.00       -0.47      2.48 o
  -9   8   4       20.26       11.14      2.76 o
  -8   8   4        0.11       -2.52      2.52 o
  -7   8   4      247.60      235.91     10.78 o
  -6   8   4      426.51      402.53     13.73 o
  -5   8   4        0.59       -0.05      2.17 o
  -4   8   4       28.10       31.60      2.41 o
  -3   8   4      131.88      131.07      4.21 o
  -2   8   4      656.38      612.45     13.23 o
  -1   8   4      214.41      201.48      4.65 o
   0   8   4     3264.19     3507.12     59.28 o
   1   8   4       77.05       86.83      3.19 o
   2   8   4       28.92       26.44      1.96 o
   3   8   4      337.38      323.99      7.41 o
   4   8   4       94.86       98.05      2.90 o
   5   8   4       74.71       70.50      2.62 o
   6   8   4        8.56       10.17      3.84 o
   7   8   4        8.49        6.78      3.28 o
   8   8   4       34.59       24.94      4.06 o
   9   8   4        0.00        1.04      3.50 o
  10   8   4       36.80       38.61      5.23 o
  11   8   4        1.90       -2.43      4.34 o
 -11   9   4        9.28       14.83      3.40 o
 -10   9   4        7.21        8.80      2.93 o
  -9   9   4        5.35        6.61      2.74 o
  -8   9   4        1.00        0.97      2.76 o
  -7   9   4      137.46      140.63      6.22 o
  -6   9   4     1988.36     1919.48     37.71 o
  -5   9   4       25.29       25.02      3.06 o
  -4   9   4      207.85      194.83      6.87 o
  -3   9   4      177.73      188.41      5.99 o
  -2   9   4      547.22      561.03     12.53 o
  -1   9   4      399.65      404.96      7.84 o
   0   9   4        0.30        0.58      1.09 o
   1   9   4      325.15      344.53      7.66 o
   2   9   4      626.41      635.01     12.22 o
   3   9   4       24.44       23.70      2.11 o
   4   9   4       48.44       46.48      2.38 o
   5   9   4      544.27      595.98     12.15 o
   6   9   4      109.41      105.02      5.88 o
   7   9   4        0.99        3.51      3.26 o
   8   9   4       37.43       26.57      4.29 o
   9   9   4       12.87        7.21      3.93 o
  10   9   4        3.05       -1.26      4.09 o
 -11  10   4        2.38        4.08      3.25 o
 -10  10   4       17.57       21.32      4.18 o
  -9  10   4       35.40       43.43      4.30 o
  -8  10   4      136.01      136.54      6.40 o
  -7  10   4       77.19       77.04      4.86 o
  -6  10   4      455.17      407.66     10.95 o
  -5  10   4       15.04       11.71      3.22 o
  -4  10   4      119.54      140.80      9.95 o
  -3  10   4       38.47       34.16      4.56 o
  -2  10   4      204.50      220.32      6.18 o
  -1  10   4      258.02      276.95      6.67 o
   0  10   4      347.61      348.79      7.16 o
   1  10   4      354.62      316.55      7.48 o
   2  10   4       27.61       41.56      2.64 o
   3  10   4      119.90      137.16      4.84 o
   4  10   4      189.34      183.21      4.77 o
   5  10   4       92.66       83.76      4.72 o
   6  10   4       36.65       34.23      5.45 o
   7  10   4      101.74       89.42     11.46 o
   8  10   4       24.28       25.67      4.32 o
   9  10   4       16.39       16.57      6.62 o
  10  10   4        4.19        3.97      4.98 o
 -10  11   4       52.45       54.03      5.19 o
  -9  11   4       14.13       10.20      4.39 o
  -8  11   4      185.53      189.27      9.77 o
  -7  11   4      246.28      238.49      8.17 o
  -6  11   4        3.07        5.64      3.32 o
  -5  11   4      123.42      131.09      6.65 o
  -4  11   4        3.04       -1.80      2.55 o
  -3  11   4       60.73       69.31      7.32 o
  -2  11   4      388.60      375.42      9.27 o
  -1  11   4       11.11        7.14      2.22 o
   0  11   4       59.21       62.78      3.93 o
   1  11   4      231.46      199.33      6.41 o
   2  11   4       30.21       30.49      2.89 o
   3  11   4      216.78      217.35      6.65 o
   4  11   4       28.74       26.87      3.25 o
   5  11   4        2.22       10.94      3.77 o
   6  11   4      331.72      329.57     10.84 o
   7  11   4      136.57      140.72      7.57 o
   8  11   4        5.24        2.67      4.26 o
   9  11   4       61.90       44.63      6.19 o
  10  11   4       26.37       27.98      6.74 o
 -10  12   4       27.52       38.29      4.95 o
  -9  12   4        1.77        6.09      4.04 o
  -8  12   4       43.44       36.43      4.30 o
  -7  12   4       42.51       41.86      4.63 o
  -6  12   4       11.96       16.54      3.79 o
  -5  12   4      634.39      618.72     16.50 o
  -4  12   4       22.46       16.29      3.79 o
  -3  12   4      641.61      565.89     15.02 o
  -2  12   4       42.16       39.88      3.30 o
  -1  12   4      410.44      384.33      9.59 o
   0  12   4      105.94      115.13      4.93 o
   1  12   4      559.03      567.16     14.78 o
   2  12   4        9.89        8.26      2.57 o
   3  12   4      127.50      125.88      5.44 o
   4  12   4      221.48      188.12      8.57 o
   5  12   4       25.00       32.69      6.62 o
   6  12   4       26.62       12.60      4.88 o
   7  12   4        2.44       -2.31      5.39 o
   8  12   4       86.82       85.00      7.48 o
   9  12   4       21.70       17.30      5.46 o
 -10  13   4       62.50       61.85      5.92 o
  -9  13   4        1.20        3.82      4.08 o
  -8  13   4        1.95        8.00      3.63 o
  -7  13   4       10.05       13.46      3.84 o
  -6  13   4      248.45      251.41     10.70 o
  -5  13   4       19.34       17.43      3.84 o
  -4  13   4       73.84       71.19      7.98 o
  -3  13   4       13.55        3.98      3.38 o
  -2  13   4       19.31       16.15      3.06 o
  -1  13   4      522.09      505.76     11.96 o
   0  13   4      314.80      274.08      9.20 o
   1  13   4       28.81       29.90      5.02 o
   2  13   4      571.16      553.14     14.41 o
   3  13   4       95.00      120.69     16.48 o
   4  13   4        0.68       -0.58      4.33 o
   5  13   4       55.36       59.35     13.67 o
   6  13   4       19.27       17.13      5.97 o
   7  13   4       23.79       16.17      6.93 o
   8  13   4        2.14        0.39      5.78 o
   9  13   4        1.89        5.78      6.55 o
  -9  14   4       55.22       66.19      6.23 o
  -8  14   4       10.54        5.88      3.99 o
  -7  14   4        0.48       -2.16      3.34 o
  -6  14   4       76.73       68.73      5.49 o
  -5  14   4      121.92      140.35      7.16 o
  -4  14   4      171.14      181.06     16.41 o
  -3  14   4      123.66      111.34      6.42 o
  -2  14   4      353.30      320.07      9.20 o
  -1  14   4      109.55      111.38      5.38 o
   0  14   4      647.42      593.55     13.75 o
   1  14   4       34.48       41.36      4.69 o
   2  14   4      386.70      374.13     27.53 o
   3  14   4       66.46       71.63      8.09 o
   4  14   4        1.29        0.19      4.63 o
   5  14   4        0.05        2.78      4.49 o
   6  14   4       30.30       41.26      6.26 o
   7  14   4        0.21       -1.93      5.78 o
   8  14   4        0.78       -5.39      5.39 o
   9  14   4       25.69       35.04      8.86 o
  -9  15   4        3.78       11.07      4.76 o
  -8  15   4        0.58       -3.85      3.85 o
  -7  15   4        5.46        2.75      3.82 o
  -6  15   4        0.01       -0.53      3.34 o
  -5  15   4        4.66        1.38      3.45 o
  -4  15   4       30.77       30.52      4.50 o
  -3  15   4        6.15        1.41      3.39 o
  -2  15   4       39.63       27.37      3.81 o
  -1  15   4       79.18       83.83      6.42 o
   0  15   4      668.40      637.53     14.80 o
   1  15   4        6.05       -1.34      6.35 o
   2  15   4        3.68        0.37      4.16 o
   3  15   4       60.70       54.02      6.79 o
   4  15   4       32.97       31.17     12.71 o
   5  15   4       14.34        7.60      9.24 o
   6  15   4        8.98       10.36      7.70 o
   7  15   4        1.16        7.32      6.55 o
   8  15   4        1.67        4.62      7.32 o
  -8  16   4        6.03       18.13      5.08 o
  -7  16   4        8.08       13.78      4.41 o
  -6  16   4        4.76        2.01      3.55 o
  -5  16   4        4.54        5.64      3.73 o
  -4  16   4      240.79      225.34      9.46 o
  -3  16   4      173.78      158.46      7.91 o
  -2  16   4       71.61       79.73      5.09 o
  -1  16   4      130.10      136.10      6.28 o
   0  16   4      220.90      222.58      7.85 o
   1  16   4      179.15      191.56     10.39 o
   2  16   4       74.84       54.68     10.01 o
   3  16   4        0.72       -0.01      5.03 o
   4  16   4        7.89        6.66      5.03 o
   5  16   4       53.64       58.83      8.28 o
   6  16   4        3.81        3.73      9.63 o
   7  16   4        0.73        3.85      6.93 o
  -7  17   4        3.23       -3.91      3.91 o
  -6  17   4        1.08        2.42      3.91 o
  -5  17   4       12.74       17.10      5.77 o
  -4  17   4       10.82        5.14      3.69 o
  -3  17   4        5.61        6.12      3.92 o
  -2  17   4       10.73        2.61      3.30 o
  -1  17   4      421.87      419.81     11.44 o
   0  17   4       45.48       58.78      5.22 o
   1  17   4        1.27       -0.56      3.70 o
   2  17   4       22.90       19.64      8.47 o
   3  17   4       35.29       34.92      6.67 o
   4  17   4        1.10        1.77      5.30 o
   5  17   4        6.17        7.37      5.97 o
   6  17   4        6.19       -4.62      5.17 o
   7  17   4       11.87       11.94      8.47 o
  -7  18   4        0.25       -3.42      4.73 o
  -6  18   4       46.18       41.06      5.49 o
  -5  18   4        0.03       -3.50      3.50 o
  -4  18   4       21.07       19.76      4.53 o
  -3  18   4       50.94       47.77      5.53 o
  -2  18   4       62.81       81.09      5.42 o
  -1  18   4       60.21       61.43      4.98 o
   0  18   4        1.26        3.71      3.35 o
   1  18   4       17.04       12.71      8.47 o
   2  18   4        1.01       -1.93      7.32 o
   3  18   4       17.26       14.27      5.97 o
   4  18   4       51.24       71.90      8.44 o
   5  18   4        8.88        9.09      6.93 o
   6  18   4        0.00       -5.97      5.97 o
  -6  19   4        9.90        9.77      5.96 o
  -5  19   4       10.52        4.81      4.29 o
  -4  19   4        0.53        0.95      4.08 o
  -3  19   4       40.22       41.21      5.55 o
  -2  19   4        1.95        0.67      3.48 o
  -1  19   4       18.73       26.08      4.84 o
   0  19   4       52.44       70.93      6.09 o
   1  19   4        0.39        3.47      7.70 o
   2  19   4        4.47        2.70      8.09 o
   3  19   4       41.91       66.00      8.44 o
   4  19   4        0.26        2.01      7.51 o
   5  19   4       49.61       60.07      8.57 o
  -4  20   4       22.41       30.82      5.46 o
  -3  20   4        6.61        0.37      4.24 o
  -2  20   4       30.79       28.41      4.50 o
  -1  20   4        6.76       10.06      3.99 o
   0  20   4        2.44       -0.39      8.47 o
   1  20   4       11.82        3.47      8.47 o
   2  20   4       17.90       16.45      7.51 o
   3  20   4       32.39       30.59      7.48 o
   4  20   4       17.47       26.18      7.48 o
  -3  21   4        1.62        3.23      4.63 o
  -2  21   4        0.21        1.90      3.78 o
  -1  21   4       32.00       45.52      7.39 o
   0  21   4        0.10        5.01      8.86 o
   1  21   4        0.76        4.62      8.47 o
   2  21   4        0.85       -1.46     10.40 o
 -11   0   5      254.08      298.15     10.82 o
  -9   0   5       35.59       26.04      3.17 o
  -7   0   5      172.61      183.87      5.54 o
  -5   0   5     1637.83     1717.41     29.87 o
  -3   0   5      447.75      487.30      9.18 o
  -1   0   5     8891.04     8641.96    134.32 o
   1   0   5     1529.86     1678.78     27.72 o
   3   0   5        1.42       -0.87      0.87 o
   5   0   5       85.13       77.82      4.06 o
   7   0   5       43.81       39.06      2.85 o
   9   0   5      332.01      316.11     11.93 o
  11   0   5        0.83       -2.31      8.47 o
 -12   1   5       10.40       14.52      3.56 o
 -11   1   5       33.06       28.28      3.44 o
 -10   1   5       36.42       42.09      2.52 o
  -9   1   5      689.59      636.14     10.23 o
  -8   1   5       12.38       10.14      2.08 o
  -7   1   5       77.81       76.00      2.55 o
  -6   1   5       78.74       71.31      2.21 o
  -5   1   5      364.04      351.28      5.46 o
  -4   1   5      513.75      514.10      7.33 o
  -3   1   5      900.74      888.21     11.65 o
  -2   1   5        0.15        1.42      0.57 o
  -1   1   5     2587.11     2736.89     36.15 o
   0   1   5     1277.31     1445.77     25.13 o
   1   1   5     1330.42     1494.29     18.49 o
   2   1   5     1199.55     1223.22     22.44 o
   3   1   5      448.17      472.39      7.79 o
   4   1   5      529.23      560.50     11.60 o
   5   1   5      106.01       98.70      2.81 o
   6   1   5       13.42       14.44      1.64 o
   7   1   5       52.52       45.18      2.33 o
   8   1   5        6.75        6.49      2.28 o
   9   1   5        3.87        2.85      3.12 o
  10   1   5       13.29       15.86      6.93 o
  11   1   5       52.33       39.90      7.62 o
 -12   2   5       54.82       67.87      4.58 o
 -11   2   5        5.12        3.13      2.67 o
 -10   2   5        0.31       -1.88      1.88 o
  -9   2   5        9.60        8.10      1.83 o
  -8   2   5        2.94        3.83      2.20 o
  -7   2   5       69.67       76.92      2.63 o
  -6   2   5      239.98      233.74      4.23 o
  -5   2   5        2.83        3.67      1.05 o
  -4   2   5     2974.39     3152.57     39.48 o
  -3   2   5        2.74       -0.62      0.70 o
  -2   2   5     1688.29     1642.71     20.75 o
  -1   2   5     2764.37     2679.26     33.08 o
   0   2   5     4497.76     4759.24     59.42 o
   1   2   5     2382.94     2444.24     41.96 o
   2   2   5      431.55      376.13     11.92 o
   3   2   5     2654.36     2641.75     52.06 o
   4   2   5      599.56      598.32     11.93 o
   5   2   5       38.78       46.32      2.02 o
   6   2   5      548.70      527.34      9.95 o
   7   2   5        5.94        4.75      1.55 o
   8   2   5      256.55      249.16      7.18 o
   9   2   5        0.15       -0.90      3.61 o
  10   2   5        8.81        4.73      3.30 o
  11   2   5       19.50       15.22      6.91 o
 -12   3   5        0.38        0.20      3.29 o
 -11   3   5        0.07       -1.99      2.46 o
 -10   3   5       71.98       94.72      3.99 o
  -9   3   5        0.54        0.31      1.57 o
  -8   3   5      418.17      410.61      8.00 o
  -7   3   5       12.54       13.83      1.63 o
  -6   3   5      113.61      111.46      2.83 o
  -5   3   5      134.78      137.36      2.96 o
  -4   3   5       31.00       25.05      1.45 o
  -3   3   5      337.39      340.28      5.13 o
  -2   3   5     1483.41     1491.22     18.98 o
  -1   3   5      328.99      322.64      8.15 o
   0   3   5     5843.32     6106.82     78.75 o
   1   3   5      152.86      149.91      3.90 o
   2   3   5      205.96      236.36      9.05 o
   3   3   5      600.81      637.52     11.47 o
   4   3   5       53.28       60.82      1.99 o
   5   3   5        0.59        1.42      1.10 o
   6   3   5       19.03       20.66      2.80 o
   7   3   5       16.54       11.05      2.16 o
   8   3   5      159.16      152.44      6.64 o
   9   3   5        0.02        0.70      2.38 o
  10   3   5        7.14        3.86      3.56 o
  11   3   5        1.76       -5.70      5.70 o
 -12   4   5       54.10       78.22      4.81 o
 -11   4   5        0.81       -1.69      2.59 o
 -10   4   5       70.73       70.64      3.59 o
  -9   4   5        1.06        0.79      1.69 o
  -8   4   5      133.52      104.02      4.23 o
  -7   4   5      253.12      234.72      4.80 o
  -6   4   5       69.90       76.45      2.54 o
  -5   4   5      305.63      309.29      5.07 o
  -4   4   5       26.04       39.44      2.49 o
  -3   4   5      396.90      398.67      8.18 o
  -2   4   5     1545.77     1614.62     27.12 o
  -1   4   5     1573.31     1653.79     28.53 o
   0   4   5       74.96      101.61      2.42 o
   1   4   5     4054.04     4290.77     71.94 o
   2   4   5        2.41        7.20      1.32 o
   3   4   5       10.24       10.68      2.38 o
   4   4   5      183.74      192.78      3.89 o
   5   4   5      118.23      118.16      3.69 o
   6   4   5      108.80      111.14      4.03 o
   7   4   5       38.96       42.04      3.69 o
   8   4   5      260.50      230.26      9.17 o
   9   4   5       19.70        8.48      3.30 o
  10   4   5        1.37        0.56      3.26 o
  11   4   5       85.71      111.97     10.30 o
 -12   5   5        8.98        2.57      3.20 o
 -11   5   5       28.43       35.62      3.61 o
 -10   5   5        1.31        0.88      2.18 o
  -9   5   5       34.19       40.19      3.26 o
  -8   5   5        6.59        2.33      1.72 o
  -7   5   5       35.30       35.75      2.32 o
  -6   5   5       75.46       98.59      3.23 o
  -5   5   5      366.89      355.94      6.20 o
  -4   5   5     1520.36     1543.61     23.02 o
  -3   5   5       16.15       26.09      1.66 o
  -2   5   5      372.33      419.31      8.31 o
  -1   5   5      252.59      249.18      6.61 o
   0   5   5      316.08      273.51      5.66 o
   1   5   5       45.48       41.21      1.93 o
   2   5   5       23.80       29.44      1.67 o
   3   5   5      467.47      470.94     11.53 o
   4   5   5      651.59      724.62     11.91 o
   5   5   5      366.55      377.71      7.63 o
   6   5   5      201.47      196.89      5.76 o
   7   5   5       71.45       63.38      4.50 o
   8   5   5       45.57       42.70      4.23 o
   9   5   5        7.97       10.83      3.42 o
  10   5   5       18.92       17.69      4.04 o
  11   5   5       91.79      116.31      7.37 o
 -11   6   5        0.97       -0.26      2.65 o
 -10   6   5        0.61       -2.12      2.12 o
  -9   6   5      117.05      123.53      5.24 o
  -8   6   5       68.82       66.52      3.05 o
  -7   6   5       74.52       68.09      3.47 o
  -6   6   5      133.48      137.88      3.94 o
  -5   6   5      232.68      240.89     12.70 o
  -4   6   5      692.87      741.16     13.02 o
  -3   6   5        2.42        0.20      1.27 o
  -2   6   5      234.98      207.64      5.00 o
  -1   6   5     1571.25     1635.17     32.15 o
   0   6   5      956.67      931.80     16.71 o
   1   6   5        9.43        9.82      1.04 o
   2   6   5       37.42       27.84      1.36 o
   3   6   5        0.98        1.84      1.80 o
   4   6   5      733.10      754.95     11.62 o
   5   6   5      431.38      455.14      9.25 o
   6   6   5      120.33      116.81      5.65 o
   7   6   5        7.83        3.97      2.89 o
   8   6   5        0.18       -2.79      2.79 o
   9   6   5        9.26       15.23      3.65 o
  10   6   5        0.09        0.59      5.31 o
  11   6   5        7.83        5.97      4.49 o
 -11   7   5        4.81       -0.48      2.82 o
 -10   7   5       26.15       25.50      3.28 o
  -9   7   5       40.82       37.42      3.43 o
  -8   7   5      159.03      171.98      5.71 o
  -7   7   5       89.28       86.91      7.80 o
  -6   7   5      185.13      175.13      6.19 o
  -5   7   5      231.41      208.78      6.41 o
  -4   7   5       62.33       73.74      3.77 o
  -3   7   5       19.57       20.01      1.89 o
  -2   7   5       15.04       21.60      1.84 o
  -1   7   5     1463.34     1600.97     31.69 o
   0   7   5       49.31       51.70      2.44 o
   1   7   5      408.83      454.91      8.04 o
   2   7   5       80.42       94.09      2.81 o
   3   7   5       13.22       14.42      1.24 o
   4   7   5      333.27      306.35      5.54 o
   5   7   5      597.14      572.08     11.63 o
   6   7   5      149.84      148.72      6.33 o
   7   7   5        7.04        3.49      2.91 o
   8   7   5        0.00       -2.86      2.86 o
   9   7   5       56.30       72.93      5.57 o
  10   7   5        3.84        0.90      3.74 o
  11   7   5       21.69       12.23      7.12 o
 -11   8   5       30.25       34.89      3.93 o
 -10   8   5       18.10       15.60      3.20 o
  -9   8   5        0.34       -1.99      1.99 o
  -8   8   5        9.76        4.55      2.50 o
  -7   8   5       99.67      102.15      5.24 o
  -6   8   5      119.62      102.67      4.99 o
  -5   8   5       54.55       50.08      3.58 o
  -4   8   5      108.80      107.65      4.92 o
  -3   8   5      176.85      142.80      4.39 o
  -2   8   5      413.32      442.95      9.28 o
  -1   8   5     1678.19     1740.85     30.52 o
   0   8   5      116.66      128.15      3.48 o
   1   8   5      133.42      176.59      4.10 o
   2   8   5        3.15        6.36      1.43 o
   3   8   5       23.11       24.14      1.80 o
   4   8   5        1.67        1.00      1.41 o
   5   8   5       59.22       77.29      3.55 o
   6   8   5        2.68        4.47      3.05 o
   7   8   5       12.15        9.35      3.24 o
   8   8   5        1.44       -3.11      3.11 o
   9   8   5        1.58       -2.85      3.20 o
  10   8   5       18.16       31.58      7.44 o
 -11   9   5        0.06        1.74      3.12 o
 -10   9   5        9.90       11.53      3.07 o
  -9   9   5        9.71        6.74      2.90 o
  -8   9   5       83.65       82.00      5.56 o
  -7   9   5       62.41       53.60      4.67 o
  -6   9   5        3.91        5.46      3.12 o
  -5   9   5        1.17       -0.95      2.41 o
  -4   9   5        2.56        2.94      3.03 o
  -3   9   5       10.38        8.73      3.11 o
  -2   9   5     1062.75     1064.94     21.56 o
  -1   9   5       83.34       88.93      4.16 o
   0   9   5      139.06      146.50      4.67 o
   1   9   5      782.71      801.96     13.59 o
   2   9   5     1028.25     1061.36     19.13 o
   3   9   5      510.92      522.70     10.31 o
   4   9   5        0.65       -1.92      1.92 o
   5   9   5      325.66      301.23      8.46 o
   6   9   5      110.54      123.04      5.53 o
   7   9   5      102.25       94.95      5.78 o
   8   9   5       28.43       34.22      4.42 o
   9   9   5        0.11       -3.80      4.82 o
  10   9   5        2.85        2.94      4.12 o
 -11  10   5        1.73        7.75      4.65 o
 -10  10   5       29.20       32.87      4.91 o
  -9  10   5        1.29        1.47      3.11 o
  -8  10   5       16.21       23.24      3.71 o
  -7  10   5        1.62        3.61      2.91 o
  -6  10   5        1.21       -1.63      5.00 o
  -5  10   5      473.05      479.37     13.31 o
  -4  10   5        7.34        7.23      2.72 o
  -3  10   5      470.70      459.15     13.75 o
  -2  10   5      145.18      160.56      5.65 o
  -1  10   5      494.72      483.74      9.95 o
   0  10   5        0.52       -0.92      1.41 o
   1  10   5       21.85       31.41      2.55 o
   2  10   5      246.00      266.50      7.40 o
   3  10   5      115.77      126.68      7.34 o
   4  10   5        3.80       -2.21      2.21 o
   5  10   5        7.43        1.62      3.39 o
   6  10   5      423.25      459.66     24.03 o
   7  10   5        0.09        2.68      3.51 o
   8  10   5       23.29       25.39      4.46 o
   9  10   5       10.85       10.22      4.22 o
  10  10   5       39.37       54.03      6.23 o
 -10  11   5        1.81       -0.80      3.57 o
  -9  11   5        0.59        2.64      3.50 o
  -8  11   5        4.35        7.10      4.84 o
  -7  11   5      111.75      106.41      5.64 o
  -6  11   5       41.98       47.36      4.59 o
  -5  11   5       22.15       21.51      3.79 o
  -4  11   5      189.66      164.70      6.96 o
  -3  11   5       17.71       19.16      3.22 o
  -2  11   5        5.90        5.25      2.61 o
  -1  11   5      437.65      441.13      9.52 o
   0  11   5      152.60      164.53      5.86 o
   1  11   5        9.84        7.36      2.02 o
   2  11   5      103.48      125.67      5.97 o
   3  11   5       47.03       45.04      6.08 o
   4  11   5       65.44       85.79      6.05 o
   5  11   5        0.18        3.21      3.50 o
   6  11   5        2.44        3.74      3.79 o
   7  11   5       40.24       43.18      5.05 o
   8  11   5       90.68       78.99      6.17 o
   9  11   5        1.11       -4.02      4.26 o
  10  11   5        4.10       -0.53      8.09 o
 -10  12   5        1.86        3.42      5.18 o
  -9  12   5        2.46        7.76      3.75 o
  -8  12   5       48.35       46.55      4.97 o
  -7  12   5       80.83      107.56      8.95 o
  -6  12   5      171.73      167.90      7.57 o
  -5  12   5      302.14      302.77     11.01 o
  -4  12   5      141.50      127.62      6.45 o
  -3  12   5        9.83        7.71      3.90 o
  -2  12   5      131.64      114.12      5.87 o
  -1  12   5      151.47      146.19      8.75 o
   0  12   5      191.81      172.11      7.06 o
   1  12   5       55.04       51.32      3.50 o
   2  12   5       67.50      119.12      7.34 o
   3  12   5      257.48      248.72     12.06 o
   4  12   5       56.65       69.43      7.59 o
   5  12   5      204.17      194.73      8.93 o
   6  12   5       15.19       11.41      4.27 o
   7  12   5        8.09       10.40      6.16 o
   8  12   5        9.68       11.80      9.63 o
   9  12   5       14.42       10.57      5.26 o
  -9  13   5       87.00       99.25      9.46 o
  -8  13   5       20.47       25.79      4.72 o
  -7  13   5       14.76        4.45      3.63 o
  -6  13   5       59.48       70.37      5.55 o
  -5  13   5       88.97       82.00      5.67 o
  -4  13   5      150.21      132.84     11.07 o
  -3  13   5      202.73      200.53      8.27 o
  -2  13   5       87.08       82.67      6.51 o
  -1  13   5      117.89       96.66      4.82 o
   0  13   5      198.64      207.91      6.86 o
   1  13   5      185.58      185.20      6.53 o
   2  13   5       33.14       34.23      4.77 o
   3  13   5      123.44      117.44     11.94 o
   4  13   5      175.22      180.08     10.34 o
   5  13   5      123.23      150.98     14.82 o
   6  13   5        0.05       -0.70      4.44 o
   7  13   5        4.35       14.25      6.93 o
   8  13   5       12.15       15.40      7.70 o
   9  13   5       16.14       24.26      7.70 o
  -9  14   5        0.00       -3.95      3.95 o
  -8  14   5        5.09       -2.61      4.88 o
  -7  14   5        8.28        1.86      3.63 o
  -6  14   5       15.32       16.44      3.96 o
  -5  14   5        1.50       -0.05      3.09 o
  -4  14   5       50.39       52.77      7.17 o
  -3  14   5       15.68       10.88      5.15 o
  -2  14   5       89.75       72.01      5.72 o
  -1  14   5      241.94      244.18      7.75 o
   0  14   5       91.36       87.71      9.56 o
   1  14   5      641.02      611.60     29.63 o
   2  14   5        0.03       -5.01      6.55 o
   3  14   5      109.03       98.57     11.17 o
   4  14   5        4.41       11.17      5.15 o
   5  14   5        3.62        3.54      4.76 o
   6  14   5       54.40       43.81      6.24 o
   7  14   5       10.84        9.63      6.93 o
   8  14   5        4.67       -1.54      6.93 o
  -8  15   5        0.69       -4.20      4.20 o
  -7  15   5        4.82       11.16      4.01 o
  -6  15   5       29.28       25.24      4.41 o
  -5  15   5        1.83       -1.90      3.29 o
  -4  15   5      107.55      111.87      8.12 o
  -3  15   5       79.81       76.12      5.75 o
  -2  15   5       24.19       18.30      6.16 o
  -1  15   5       51.65       48.02      4.24 o
   0  15   5       26.92       21.75      5.72 o
   1  15   5      322.75      323.41     13.52 o
   2  15   5      124.54       88.17     11.55 o
   3  15   5        7.56       -6.16      6.16 o
   4  15   5        1.37       -4.36      4.36 o
   5  15   5       11.08        9.30      5.30 o
   6  15   5        0.59        0.00      4.90 o
   7  15   5       14.85       24.64      8.09 o
   8  15   5        9.27       21.95      8.86 o
  -8  16   5        0.01       -2.62      4.13 o
  -7  16   5       29.33       30.29      4.98 o
  -6  16   5        7.27        6.91      3.99 o
  -5  16   5        0.60       -3.16      3.16 o
  -4  16   5      169.10      160.89      8.08 o
  -3  16   5       82.33       77.18      5.83 o
  -2  16   5       60.88       61.47      4.57 o
  -1  16   5       98.35      102.82      5.50 o
   0  16   5       63.28       72.52      4.92 o
   1  16   5        0.43       -7.32      7.32 o
   2  16   5       48.97       40.81      9.24 o
   3  16   5       18.26       17.33      8.09 o
   4  16   5       55.16       60.43      7.48 o
   5  16   5        2.97        3.12      6.55 o
   6  16   5       18.37       23.91      8.28 o
   7  16   5        1.93       -6.55      6.55 o
  -7  17   5        0.41       -3.88      3.88 o
  -6  17   5       27.74       28.56      4.97 o
  -5  17   5        6.47        6.93      4.01 o
  -4  17   5       11.14       11.19      5.71 o
  -3  17   5        3.03        4.69      3.68 o
  -2  17   5       17.23       19.13      3.69 o
  -1  17   5        9.41       12.10      3.46 o
   0  17   5      179.69      171.10      7.07 o
   1  17   5        4.30        6.55      8.09 o
   2  17   5      101.87       94.72     13.09 o
   3  17   5        0.75       -0.36      6.35 o
   4  17   5       56.84       65.75      9.82 o
   5  17   5        5.94        2.70      5.58 o
   6  17   5        7.36        9.06      5.85 o
  -6  18   5        0.41        5.75      4.42 o
  -5  18   5       34.51       25.80      4.86 o
  -4  18   5       45.83       51.92      5.72 o
  -3  18   5       49.29       53.09      5.80 o
  -2  18   5       67.77       75.28      5.20 o
  -1  18   5        4.05        6.40      3.42 o
   0  18   5        0.60        0.90      5.30 o
   1  18   5       31.79       25.80      9.24 o
   2  18   5        0.35        5.78      8.09 o
   3  18   5        8.43        9.45      5.97 o
   4  18   5        4.08        6.10      6.12 o
   5  18   5       34.30       72.74     23.68 o
   6  18   5        0.84       12.51      6.53 o
  -5  19   5       21.06       17.63      4.93 o
  -4  19   5        0.00       -3.91      3.91 o
  -3  19   5        0.66        0.58      3.95 o
  -2  19   5        1.50        4.51      4.13 o
  -1  19   5       97.36       94.29      5.93 o
   0  19   5       52.13       47.75     11.17 o
   1  19   5       38.39       43.12     10.78 o
   2  19   5        0.01       -7.32      7.32 o
   3  19   5        6.22       13.24      6.67 o
   4  19   5       44.92       46.37      9.82 o
   5  19   5       24.75       24.84      7.62 o
  -4  20   5        0.03        2.17      4.47 o
  -3  20   5       14.36       16.02      4.87 o
  -2  20   5       10.25       17.73      4.92 o
  -1  20   5       34.87       35.75      7.48 o
   0  20   5        7.54       16.56      9.63 o
   1  20   5       10.38        0.39      8.47 o
   2  20   5        6.90        0.39      9.24 o
   3  20   5        1.78        4.81      6.53 o
  -2  21   5       10.93       19.72      7.21 o
  -1  21   5       24.79       25.73      7.48 o
   0  21   5        0.61        4.24      9.24 o
   1  21   5        0.23        8.47      9.63 o
 -12   0   6       11.45        8.20      4.88 o
 -10   0   6        6.99        6.62      2.77 o
  -8   0   6       26.05       24.47      6.18 o
  -6   0   6       15.98       12.72      1.76 o
  -4   0   6      270.55      268.93      5.95 o
  -2   0   6      776.95      717.78     12.97 o
   0   0   6      867.52      934.44     14.82 o
   2   0   6       39.53       43.13      2.25 o
   4   0   6       13.94       19.64      2.70 o
   6   0   6      366.14      351.27     11.56 o
   8   0   6     1241.94     1271.41     57.37 o
  10   0   6       54.53       77.39     11.17 o
 -12   1   6       56.70       60.35      4.81 o
 -11   1   6       32.02       42.46      3.98 o
 -10   1   6        0.15       -2.33      2.33 o
  -9   1   6       81.92       75.85      3.04 o
  -8   1   6     1030.70      882.10     13.23 o
  -7   1   6      127.47      115.76      3.21 o
  -6   1   6       73.48       68.57      2.14 o
  -5   1   6       42.85       45.40      1.92 o
  -4   1   6      127.72      137.06      2.92 o
  -3   1   6      559.44      647.80     10.84 o
  -2   1   6     5952.53     6247.10     73.75 o
  -1   1   6      892.37      926.17     12.80 o
   0   1   6      325.08      306.42      6.14 o
   1   1   6     1936.90     2084.14     25.68 o
   2   1   6     1462.97     1660.69     23.55 o
   3   1   6      132.62      161.65      3.72 o
   4   1   6     1313.70     1316.19     22.70 o
   5   1   6       66.09       71.58      2.47 o
   6   1   6        8.03       11.49      2.22 o
   7   1   6        1.10        0.01      1.95 o
   8   1   6      112.64      104.88      5.86 o
   9   1   6        7.19        8.73      5.15 o
  10   1   6       25.43       24.22      6.39 o
  11   1   6        0.35       -1.31      6.09 o
 -12   2   6       13.92       26.62      4.41 o
 -11   2   6        9.83       10.88      3.07 o
 -10   2   6        1.95        1.08      1.91 o
  -9   2   6       64.26       53.15      2.76 o
  -8   2   6       18.58       11.43      1.89 o
  -7   2   6        3.06       -1.28      1.28 o
  -6   2   6      121.86      112.41      2.85 o
  -5   2   6      306.88      299.13      6.09 o
  -4   2   6      664.92      697.67      9.64 o
  -3   2   6      197.55      235.83      3.90 o
  -2   2   6     1711.78     1734.69     21.97 o
  -1   2   6     1118.88     1067.76     14.44 o
   0   2   6     1017.73     1009.01     14.56 o
   1   2   6       71.13       67.30      2.83 o
   2   2   6       15.41       23.16      1.24 o
   3   2   6     2544.52     2598.45     39.58 o
   4   2   6      170.63      163.76      3.68 o
   5   2   6      188.00      175.87      4.11 o
   6   2   6      350.45      337.26      7.93 o
   7   2   6       36.49       40.24      3.57 o
   8   2   6      243.05      231.33      8.24 o
   9   2   6      124.96      109.14      8.39 o
  10   2   6        3.22       -5.15      5.15 o
  11   2   6       24.21       18.34      6.74 o
 -12   3   6       18.62       29.48      4.08 o
 -11   3   6       11.96        8.82      2.98 o
 -10   3   6      191.31      203.77      5.73 o
  -9   3   6      126.23      121.69      4.18 o
  -8   3   6        0.74        0.10      1.56 o
  -7   3   6      240.81      230.92      4.77 o
  -6   3   6      511.10      460.78      7.13 o
  -5   3   6     1975.82     1926.65     24.82 o
  -4   3   6        1.86       -0.18      0.87 o
  -3   3   6       43.96       63.97      2.34 o
  -2   3   6       28.81       31.35      1.35 o
  -1   3   6      146.94      141.04      3.85 o
   0   3   6      112.10      112.64      2.30 o
   1   3   6        0.05        1.67      0.94 o
   2   3   6      140.22      141.00      9.24 o
   3   3   6      233.94      223.23     24.84 o
   4   3   6       14.34       18.70      2.17 o
   5   3   6      162.03      178.19      5.06 o
   6   3   6      213.69      226.56      7.47 o
   7   3   6       94.37       99.03      5.30 o
   8   3   6       11.03        9.12      3.42 o
   9   3   6       23.31       22.44      6.93 o
  10   3   6        0.14        2.89      5.45 o
  11   3   6        0.05       -2.10      6.01 o
 -12   4   6        2.94        5.86      3.40 o
 -11   4   6       47.33       38.67      3.73 o
 -10   4   6       59.85       61.51      3.51 o
  -9   4   6        2.18       -0.49      1.70 o
  -8   4   6       19.06       15.26      2.00 o
  -7   4   6      546.05      482.93      8.10 o
  -6   4   6     1015.23      926.18     13.49 o
  -5   4   6      130.35      120.77      2.95 o
  -4   4   6        9.93        8.99      1.39 o
  -3   4   6      505.10      608.31      8.52 o
  -2   4   6       10.02        7.02      1.07 o
  -1   4   6       76.12       71.42      3.02 o
   0   4   6       10.44       19.50      2.22 o
   1   4   6     1353.55     1399.38     24.29 o
   2   4   6     1088.19     1193.54     27.04 o
   3   4   6      194.93      184.29      7.77 o
   4   4   6      143.40      132.50      3.53 o
   5   4   6       28.17       31.69      2.93 o
   6   4   6       38.73       48.57      4.37 o
   7   4   6      170.31      158.72      6.52 o
   8   4   6        5.17        7.06      3.12 o
   9   4   6        0.21       -1.89      2.82 o
  10   4   6       49.05       47.17      7.29 o
  11   4   6      108.04      132.48     10.52 o
 -12   5   6        1.54       -5.39      5.39 o
 -11   5   6       24.91       21.73      3.41 o
 -10   5   6       24.59       26.21      2.86 o
  -9   5   6        6.50        5.79      2.01 o
  -8   5   6       10.70        9.24      1.91 o
  -7   5   6        1.10        0.86      1.66 o
  -6   5   6      101.74       97.44      3.10 o
  -5   5   6        1.27        0.23      1.08 o
  -4   5   6      493.24      519.43      8.28 o
  -3   5   6        9.27        3.01      1.12 o
  -2   5   6      131.15      137.93      3.45 o
  -1   5   6      933.61      972.12     15.73 o
   0   5   6      662.57      717.45     11.84 o
   1   5   6      103.03      100.84      2.91 o
   2   5   6      149.27      136.06      4.02 o
   3   5   6      155.20      170.43     12.71 o
   4   5   6      387.67      436.16     10.21 o
   5   5   6       68.95       74.65      3.45 o
   6   5   6       77.71       82.79      9.53 o
   7   5   6       22.17       17.69      3.32 o
   8   5   6       25.83       17.68      3.53 o
   9   5   6       33.68       30.64      5.13 o
  10   5   6        8.21       -0.05      5.70 o
  11   5   6       47.39       52.36      8.11 o
 -11   6   6        8.90        8.76      4.17 o
 -10   6   6       58.99       54.95      3.55 o
  -9   6   6       23.51       23.26      2.42 o
  -8   6   6       65.61       68.23      3.13 o
  -7   6   6       70.02       63.39      2.84 o
  -6   6   6      608.12      558.84     10.36 o
  -5   6   6      375.62      350.51      7.61 o
  -4   6   6      390.46      398.33      7.88 o
  -3   6   6       23.86       20.35      1.86 o
  -2   6   6      558.05      579.22     11.18 o
  -1   6   6      244.90      255.25      5.75 o
   0   6   6      266.03      247.90      5.51 o
   1   6   6       40.46       45.83      2.35 o
   2   6   6      120.08      132.35      5.37 o
   3   6   6      197.86      194.95      5.94 o
   4   6   6      792.72      844.46     17.90 o
   5   6   6       87.34       78.16      3.68 o
   6   6   6      615.54      613.94     16.45 o
   7   6   6      114.19      112.91      5.71 o
   8   6   6       15.91        9.80      3.19 o
   9   6   6        0.81       -3.44      3.44 o
  10   6   6        3.57        6.68      6.55 o
  11   6   6        5.43       22.30      7.31 o
 -11   7   6        0.20       -2.90      2.90 o
 -10   7   6        4.18        0.24      2.72 o
  -9   7   6       31.20       28.17      2.83 o
  -8   7   6      250.50      233.66      8.29 o
  -7   7   6      191.29      160.97      5.57 o
  -6   7   6      173.97      168.63      5.59 o
  -5   7   6       65.74       74.41      4.31 o
  -4   7   6      407.51      408.93      8.97 o
  -3   7   6      389.74      359.95      8.95 o
  -2   7   6      199.65      229.16      6.31 o
  -1   7   6      255.42      249.23      7.15 o
   0   7   6       66.32       53.74      2.45 o
   1   7   6      279.56      280.22      6.13 o
   2   7   6       39.78       52.47      2.41 o
   3   7   6      338.29      375.88      8.29 o
   4   7   6        6.10        2.48      1.40 o
   5   7   6      322.02      330.63      8.68 o
   6   7   6        1.09       -0.34      2.67 o
   7   7   6       64.82       63.31      4.72 o
   8   7   6       23.54       26.49      3.97 o
   9   7   6        8.17       11.72      4.59 o
  10   7   6        3.89       -3.77      3.77 o
 -11   8   6        1.78        5.82      3.23 o
 -10   8   6       11.50       12.92      3.13 o
  -9   8   6        8.62        6.18      2.37 o
  -8   8   6       48.01       39.40      2.92 o
  -7   8   6        7.59        6.90      2.58 o
  -6   8   6        5.29        7.22      2.89 o
  -5   8   6       10.22       15.66      2.73 o
  -4   8   6       62.47       66.35      4.02 o
  -3   8   6      122.27      132.55      4.81 o
  -2   8   6      948.37      983.83     20.01 o
  -1   8   6        3.42        1.88      1.32 o
   0   8   6      219.22      230.53     10.83 o
   1   8   6       35.61       39.96      2.18 o
   2   8   6        2.86        0.82      1.31 o
   3   8   6      391.69      410.88     11.76 o
   4   8   6        0.21       -0.26      1.75 o
   5   8   6       28.70       27.01      2.31 o
   6   8   6       85.39       86.77      5.41 o
   7   8   6       55.42       49.61      4.32 o
   8   8   6       23.29       24.39      6.66 o
   9   8   6        2.45        2.32      3.45 o
  10   8   6       11.80       13.01      4.40 o
 -11   9   6        0.93       -3.05      3.05 o
 -10   9   6       54.99       67.14      7.25 o
  -9   9   6        3.39        4.27      2.72 o
  -8   9   6       54.22       45.49      3.72 o
  -7   9   6      117.40      134.00      6.18 o
  -6   9   6       35.19       46.48      4.11 o
  -5   9   6      155.32      135.90      6.45 o
  -4   9   6      556.64      552.34     14.27 o
  -3   9   6      143.83      154.70      5.36 o
  -2   9   6     1389.89     1392.32     27.55 o
  -1   9   6       39.63       43.66      3.22 o
   0   9   6       68.82       68.73      3.11 o
   1   9   6       40.04       33.98      2.00 o
   2   9   6        6.30        9.87      1.51 o
   3   9   6      271.51      266.37      8.85 o
   4   9   6      152.65      155.96      9.78 o
   5   9   6       44.48       37.58      2.90 o
   6   9   6      139.90      120.57      5.23 o
   7   9   6       23.32       28.56      4.12 o
   8   9   6        8.93        9.40      3.71 o
   9   9   6       20.65       27.83      4.70 o
  10   9   6        0.13       -1.57      4.11 o
 -10  10   6        0.00       -0.70      2.96 o
  -9  10   6       37.79       41.60      4.53 o
  -8  10   6       11.03       22.40      3.36 o
  -7  10   6      111.83      102.13      5.53 o
  -6  10   6       27.82       20.32      3.68 o
  -5  10   6       89.96       84.34      5.32 o
  -4  10   6       18.21       19.23      3.72 o
  -3  10   6      182.90      179.70      7.20 o
  -2  10   6       20.96       17.24      2.67 o
  -1  10   6       41.75       41.33      3.99 o
   0  10   6       21.15       17.70      2.46 o
   1  10   6      388.16      399.76      7.84 o
   2  10   6      101.89      110.96      8.42 o
   3  10   6       86.33       80.39      5.14 o
   4  10   6      149.70      131.66      5.45 o
   5  10   6       66.29       60.52      5.37 o
   6  10   6       10.05       11.25      3.17 o
   7  10   6       18.22        8.72      3.50 o
   8  10   6        1.50       -3.15      3.15 o
   9  10   6        7.72       16.78      5.66 o
  10  10   6        0.01        2.45      4.68 o
 -10  11   6       27.56       30.15      3.98 o
  -9  11   6        1.10       -0.58      3.37 o
  -8  11   6       72.23       85.57      5.52 o
  -7  11   6        8.03        8.09      3.45 o
  -6  11   6        6.77        2.50      3.04 o
  -5  11   6       42.01       37.49      5.48 o
  -4  11   6        0.37       -2.61      2.61 o
  -3  11   6        0.01        1.54      2.48 o
  -2  11   6       96.25       83.77      4.86 o
  -1  11   6      171.74      171.76      6.05 o
   0  11   6       34.19       25.54      2.42 o
   1  11   6      116.80      115.95      4.33 o
   2  11   6      722.11      779.68     26.76 o
   3  11   6       13.19       15.15      5.09 o
   4  11   6       84.26       67.99      5.70 o
   5  11   6        4.76        7.04      3.77 o
   6  11   6       71.24       63.14      5.68 o
   7  11   6       49.69       48.47      6.98 o
   8  11   6        0.00        1.24      5.52 o
   9  11   6        1.78       -1.95      4.16 o
 -10  12   6        1.03       -1.68      3.91 o
  -9  12   6        1.68        4.14      3.73 o
  -8  12   6        8.85        4.23      3.68 o
  -7  12   6       46.41       43.92      4.92 o
  -6  12   6        1.59       -0.26      3.03 o
  -5  12   6       31.35       25.26      3.91 o
  -4  12   6       33.29       31.27      4.01 o
  -3  12   6       19.48       23.81      3.50 o
  -2  12   6      365.16      356.64     10.90 o
  -1  12   6        3.80        0.21      2.48 o
   0  12   6        0.00       -2.24      2.33 o
   1  12   6       83.44       84.88      4.03 o
   2  12   6      416.80      377.78     18.87 o
   3  12   6      575.55      516.82     19.57 o
   4  12   6      158.51      166.84      8.45 o
   5  12   6       19.45        3.22      4.00 o
   6  12   6        0.73        3.28      4.00 o
   7  12   6        2.17        2.31      6.16 o
   8  12   6        7.62       14.25      7.32 o
   9  12   6       13.23       16.20      5.54 o
  -9  13   6       12.23       14.75      4.59 o
  -8  13   6        0.28        0.81      3.62 o
  -7  13   6        5.84        8.06      3.79 o
  -6  13   6       53.26       52.34      5.10 o
  -5  13   6        0.06        1.99      3.20 o
  -4  13   6        6.86        8.11      3.26 o
  -3  13   6        5.05       -0.85      2.84 o
  -2  13   6       28.36       29.90      4.01 o
  -1  13   6       36.56       33.64      4.08 o
   0  13   6       10.43       10.99      4.61 o
   1  13   6       52.27       48.64      4.57 o
   2  13   6      333.84      344.61     20.41 o
   3  13   6      174.19      208.31     15.40 o
   4  13   6       48.78       51.99      6.79 o
   5  13   6       18.02        8.29      6.55 o
   6  13   6        1.36        1.81      4.60 o
   7  13   6       16.80        7.70      6.93 o
   8  13   6        2.25        6.93      7.32 o
  -9  14   6        0.43       -3.90      6.00 o
  -8  14   6        1.81        0.51      4.93 o
  -7  14   6       28.07       29.64      4.75 o
  -6  14   6        7.07        8.01      3.64 o
  -5  14   6        1.44       -1.80      3.22 o
  -4  14   6       68.87       67.06      7.64 o
  -3  14   6      174.89      158.95      7.53 o
  -2  14   6        2.13       -0.61      3.12 o
  -1  14   6       26.20       20.37      4.09 o
   0  14   6       36.16       54.02      6.42 o
   1  14   6       86.41       80.39      7.61 o
   2  14   6      229.93      213.31     16.17 o
   3  14   6       18.47       18.10      7.70 o
   4  14   6        2.89        0.58      4.63 o
   5  14   6       24.26       13.04     11.74 o
   6  14   6       23.85       26.94      6.93 o
   7  14   6        7.96        0.39      6.55 o
   8  14   6        2.14        0.39      6.93 o
  -8  15   6       12.77       21.83      4.86 o
  -7  15   6       47.55       59.13      6.00 o
  -6  15   6        9.41        9.45      3.85 o
  -5  15   6        4.62        2.48      3.57 o
  -4  15   6       18.45       16.86      3.84 o
  -3  15   6       48.58       45.13      5.19 o
  -2  15   6       26.62       16.16      4.99 o
  -1  15   6      209.28      194.34      7.03 o
   0  15   6       28.71       31.07      4.52 o
   1  15   6      337.36      333.08     14.70 o
   2  15   6       11.19       -6.55      6.55 o
   3  15   6       48.98       35.81      9.24 o
   4  15   6        1.02       -4.49      4.49 o
   5  15   6        0.53        0.77      4.90 o
   6  15   6        3.02       -4.75      4.88 o
   7  15   6        5.59        4.24      7.32 o
  -8  16   6        1.37       -4.06      4.06 o
  -7  16   6        3.14        7.03      4.47 o
  -6  16   6       22.07       27.84      5.74 o
  -5  16   6       51.47       57.68      8.15 o
  -4  16   6       34.00       19.59      4.16 o
  -3  16   6       82.16       84.37      6.00 o
  -2  16   6       77.46       78.71      5.94 o
  -1  16   6      775.60      791.05     19.01 o
   0  16   6       37.51       18.87      6.26 o
   1  16   6        0.02       -2.21      5.03 o
   2  16   6        0.39       -6.55      6.55 o
   3  16   6       32.08       23.87      8.86 o
   4  16   6       29.40       36.77      6.94 o
   5  16   6        1.13       -3.90      5.39 o
   6  16   6        1.34       -3.24      5.15 o
   7  16   6        1.12       -3.47      7.32 o
  -7  17   6       18.01       21.20      5.20 o
  -6  17   6        2.92        1.27      4.08 o
  -5  17   6        4.88       10.18      6.58 o
  -4  17   6       62.40       64.86      5.78 o
  -3  17   6       39.19       25.78      4.52 o
  -2  17   6       38.45       43.19      5.10 o
  -1  17   6       45.72       50.12      4.50 o
   0  17   6      252.29      278.38     20.79 o
   1  17   6       24.18       25.03      9.63 o
   2  17   6       26.74       23.49      9.24 o
   3  17   6       13.41       10.78      8.47 o
   4  17   6        5.52        3.83      5.70 o
   5  17   6        6.31        8.61      5.85 o
   6  17   6        0.33        4.08      6.55 o
  -6  18   6       46.79       45.37      5.77 o
  -5  18   6        0.60        5.70      4.19 o
  -4  18   6        0.54       -1.33      3.78 o
  -3  18   6        9.41        7.69      4.19 o
  -2  18   6       17.53       20.80      4.75 o
  -1  18   6        1.30        5.81      5.58 o
   0  18   6       18.87       14.15      6.12 o
   1  18   6       22.50       46.98     10.78 o
   2  18   6       38.09       49.67     11.17 o
   3  18   6       65.11       84.82     19.06 o
   4  18   6       28.78       36.70      7.34 o
   5  18   6        6.20       12.80      6.39 o
  -5  19   6       39.43       44.16      7.02 o
  -4  19   6       53.43       67.14      6.59 o
  -3  19   6       53.79       53.68      5.83 o
  -2  19   6       34.16       32.08      7.21 o
  -1  19   6       34.20       30.37      8.09 o
   0  19   6       17.13       19.58      6.63 o
   1  19   6       30.60       22.33     10.01 o
   2  19   6       72.49       75.47     12.71 o
   3  19   6       41.89       62.94      8.94 o
   4  19   6        7.65       -1.08      6.12 o
  -4  20   6       29.61       35.45      5.67 o
  -3  20   6        0.04        6.18      4.62 o
  -2  20   6       16.20       11.95      6.67 o
  -1  20   6        1.62        0.94      6.12 o
   0  20   6        5.57       -3.85      8.47 o
   1  20   6        3.86       -8.09      8.09 o
   2  20   6       27.37       18.87     10.01 o
   3  20   6       29.12       43.00     16.94 o
  -1  21   6       32.30       21.89      7.61 o
   0  21   6        7.74        7.70     10.40 o
 -11   0   7       55.23       66.49      6.55 o
  -9   0   7      379.34      395.98     11.56 o
  -7   0   7       16.08        8.52      2.19 o
  -5   0   7      112.09      115.71      3.80 o
  -3   0   7      164.54      200.11      4.79 o
  -1   0   7       21.12       20.04      1.59 o
   1   0   7     5506.83     6018.83    109.72 o
   3   0   7      800.24      873.55     17.17 o
   5   0   7      163.75      173.72      6.62 o
   7   0   7      498.38      515.57     26.57 o
   9   0   7       96.02       88.94     11.17 o
  11   0   7        1.26       12.32      9.24 o
 -12   1   7        0.84        1.21      5.00 o
 -11   1   7       64.21       67.69      4.70 o
 -10   1   7        0.11       -1.01      1.87 o
  -9   1   7        6.37        2.94      1.84 o
  -8   1   7       45.52       45.73      2.42 o
  -7   1   7       51.25       45.46      2.16 o
  -6   1   7       53.97       52.67      2.97 o
  -5   1   7       64.27       64.28      2.02 o
  -4   1   7      442.47      472.67      6.68 o
  -3   1   7      686.20      681.66      8.96 o
  -2   1   7     1464.24     1491.87     18.32 o
  -1   1   7       73.07       77.54      1.99 o
   0   1   7        7.33       14.71      1.41 o
   1   1   7      938.30     1093.25     14.64 o
   2   1   7       57.20       83.61      4.29 o
   3   1   7       32.18       44.46      1.78 o
   4   1   7      274.29      314.39      6.54 o
   5   1   7        6.29        4.54      1.26 o
   6   1   7       13.16       23.46      2.74 o
   7   1   7      685.32      702.72     23.95 o
   8   1   7       43.81       40.22      6.39 o
   9   1   7       41.51       28.59      6.09 o
  10   1   7       28.08       26.27      6.39 o
  11   1   7        0.00        0.96      5.99 o
 -12   2   7        4.22        6.85      3.51 o
 -11   2   7       23.76       33.71      3.90 o
 -10   2   7       12.45       13.84      2.34 o
  -9   2   7       36.22       36.18      2.56 o
  -8   2   7      153.74      148.03      4.21 o
  -7   2   7      166.85      150.38      3.68 o
  -6   2   7        2.28       -1.18      1.18 o
  -5   2   7      125.57      133.85      3.03 o
  -4   2   7      301.69      272.36      4.55 o
  -3   2   7     1218.07     1361.18     17.69 o
  -2   2   7       84.72       75.38      2.09 o
  -1   2   7        0.27       -0.28      0.71 o
   0   2   7     2578.56     2760.27     39.43 o
   1   2   7     5150.05     5272.58     73.43 o
   2   2   7       49.66       50.35      1.93 o
   3   2   7      167.86      178.07      4.07 o
   4   2   7      201.47      229.57      4.58 o
   5   2   7       79.65       88.39      7.95 o
   6   2   7      158.60      159.48      6.06 o
   7   2   7       15.50       17.38      3.03 o
   8   2   7      462.94      462.58     17.67 o
   9   2   7        0.10       -4.87      5.20 o
  10   2   7        6.39        5.92      5.97 o
  11   2   7        0.29       -0.28      6.09 o
 -12   3   7        6.63        7.00      3.67 o
 -11   3   7        8.22        5.62      3.12 o
 -10   3   7       69.61       72.25      3.38 o
  -9   3   7        1.18        4.41      1.85 o
  -8   3   7      162.27      150.23      4.28 o
  -7   3   7       10.91        5.48      1.66 o
  -6   3   7       24.42       23.56      1.83 o
  -5   3   7       33.30       44.75      1.87 o
  -4   3   7        3.04        2.14      1.00 o
  -3   3   7     2442.24     2488.24     31.45 o
  -2   3   7      373.51      393.73      6.06 o
  -1   3   7      139.42      122.83      2.66 o
   0   3   7      655.69      655.39      9.82 o
   1   3   7     2620.66     2789.69     48.69 o
   2   3   7      204.72      235.04      6.48 o
   3   3   7       78.38       67.51      3.40 o
   4   3   7     1061.57     1110.71     22.46 o
   5   3   7       81.49       73.06      5.47 o
   6   3   7       14.36       13.41      2.74 o
   7   3   7        3.67        0.23      2.79 o
   8   3   7      147.13      129.31     17.90 o
   9   3   7        3.04        1.58      4.81 o
  10   3   7       18.20       24.48      6.10 o
  11   3   7        1.05        2.66      5.97 o
 -11   4   7        8.15        8.04      3.21 o
 -10   4   7       25.56       22.94      2.78 o
  -9   4   7       17.38       23.42      2.33 o
  -8   4   7      162.04      164.56      5.04 o
  -7   4   7      247.38      229.72      5.15 o
  -6   4   7       38.24       37.16      2.36 o
  -5   4   7      768.41      764.08     10.83 o
  -4   4   7      251.11      250.36      4.39 o
  -3   4   7      279.06      293.41      4.84 o
  -2   4   7       46.21       54.02      2.56 o
  -1   4   7     1588.53     1662.16     23.70 o
   0   4   7      954.56      961.42     14.06 o
   1   4   7     1418.94     1561.74     27.06 o
   2   4   7      778.67      813.96     24.95 o
   3   4   7       28.16       37.05      3.98 o
   4   4   7       51.87       64.12      3.15 o
   5   4   7       18.40       11.97      4.80 o
   6   4   7      784.01      711.97     18.31 o
   7   4   7       10.72       11.41      3.69 o
   8   4   7        2.16       -2.66      3.00 o
   9   4   7       45.06       37.60      6.47 o
  10   4   7       40.32       22.29     11.74 o
  11   4   7       12.64        7.93      6.66 o
 -11   5   7        0.06       -1.14      2.88 o
 -10   5   7        1.36        2.47      2.64 o
  -9   5   7        1.17        0.07      2.22 o
  -8   5   7       64.65       57.18      3.01 o
  -7   5   7        9.71        9.27      1.92 o
  -6   5   7       29.39       36.05      2.30 o
  -5   5   7      452.25      448.48      7.42 o
  -4   5   7        3.36        3.80      1.11 o
  -3   5   7      433.53      417.30      7.50 o
  -2   5   7     3413.06     3492.79     53.56 o
  -1   5   7      181.46      203.20      3.95 o
   0   5   7       74.09       75.31      1.97 o
   1   5   7      373.80      342.35      7.05 o
   2   5   7       88.15      102.61      4.72 o
   3   5   7      343.56      330.36      8.89 o
   4   5   7       50.92       52.96      2.83 o
   5   5   7       11.90        8.53      1.99 o
   6   5   7      166.70      155.82      6.45 o
   7   5   7      198.36      206.36      7.66 o
   8   5   7       27.86       23.01      3.71 o
   9   5   7        2.88       -5.39      5.39 o
  10   5   7       23.57       15.86      6.38 o
 -11   6   7        1.07        2.00      2.98 o
 -10   6   7       56.86       55.21      4.18 o
  -9   6   7       43.61       42.61      2.86 o
  -8   6   7        1.46       -2.00      3.05 o
  -7   6   7       62.47       51.86      2.72 o
  -6   6   7      441.51      410.96      7.65 o
  -5   6   7      493.35      449.12      8.07 o
  -4   6   7      250.76      240.65      5.63 o
  -3   6   7       11.70       11.23      1.71 o
  -2   6   7      465.54      460.70      8.48 o
  -1   6   7      123.04      139.37      3.99 o
   0   6   7        0.21       -0.39      0.94 o
   1   6   7       67.58       52.21      1.84 o
   2   6   7       36.30       34.96      2.28 o
   3   6   7      433.59      455.93     11.83 o
   4   6   7        0.30       -2.43      2.43 o
   5   6   7      427.37      439.68     10.57 o
   6   6   7       73.41       63.82      4.47 o
   7   6   7       80.86       80.87      9.07 o
   8   6   7        0.01       -3.06      3.06 o
   9   6   7       13.66       14.76      5.46 o
  10   6   7       26.90       31.67      6.83 o
 -11   7   7        5.93        5.76      3.32 o
 -10   7   7       91.20      104.60      6.03 o
  -9   7   7       33.34       39.83      3.16 o
  -8   7   7      153.08      144.95      5.80 o
  -7   7   7        0.33        3.88      2.06 o
  -6   7   7      258.82      285.95      7.42 o
  -5   7   7      975.83      927.21     17.51 o
  -4   7   7       20.78       20.90      2.84 o
  -3   7   7      410.88      390.22      9.35 o
  -2   7   7      152.94      149.91      4.45 o
  -1   7   7       25.62       32.44      2.76 o
   0   7   7      556.85      549.89     10.71 o
   1   7   7       12.69       12.96      1.36 o
   2   7   7       49.19       37.33      2.00 o
   3   7   7      315.83      321.68      9.06 o
   4   7   7      144.35      136.59      6.45 o
   5   7   7        0.00       -2.11      2.11 o
   6   7   7        2.17        0.17      2.78 o
   7   7   7       35.49       42.39      5.54 o
   8   7   7        0.02       -1.76      2.91 o
   9   7   7        1.41       -0.53      3.56 o
  10   7   7        0.28       -5.91      5.91 o
 -11   8   7        1.51        3.68      3.23 o
 -10   8   7        0.25        4.40      2.91 o
  -9   8   7        0.31        0.87      2.61 o
  -8   8   7        3.07        0.78      2.19 o
  -7   8   7       24.46       36.63      3.30 o
  -6   8   7      755.04      711.71     15.90 o
  -5   8   7       90.35       89.90      5.06 o
  -4   8   7        0.16       -2.15      2.15 o
  -3   8   7       19.59       20.47      2.47 o
  -2   8   7       34.40       41.39      2.88 o
  -1   8   7        0.41       -0.03      1.39 o
   0   8   7       33.66       41.58      2.42 o
   1   8   7        0.05       -1.13      1.13 o
   2   8   7        1.66        1.40      1.44 o
   3   8   7       23.81       26.19      2.83 o
   4   8   7       23.89       20.76      3.64 o
   5   8   7      332.11      313.60      8.56 o
   6   8   7        6.07        6.67      2.58 o
   7   8   7      162.14      171.14     10.48 o
   8   8   7        1.61        3.37      3.56 o
   9   8   7       16.10       21.60      4.73 o
  10   8   7        2.01        4.05      6.10 o
 -11   9   7       11.71        9.14      4.00 o
 -10   9   7       15.68       13.21      3.59 o
  -9   9   7       12.40       20.61      3.26 o
  -8   9   7       12.18       11.61      2.56 o
  -7   9   7       14.80       18.23      2.98 o
  -6   9   7        0.97       -2.35      2.35 o
  -5   9   7        0.71       -0.06      2.80 o
  -4   9   7        6.89        3.84      2.73 o
  -3   9   7        1.41       -0.45      1.84 o
  -2   9   7       13.67        8.95      2.24 o
  -1   9   7       70.63       57.80      3.31 o
   0   9   7        0.27       -0.96      1.67 o
   1   9   7       32.61       23.06      2.18 o
   2   9   7       18.77       22.57      2.75 o
   3   9   7        8.92       14.58      4.82 o
   4   9   7      106.70       95.98      4.19 o
   5   9   7        2.37       -0.34      1.91 o
   6   9   7        2.14        4.49      4.45 o
   7   9   7        6.46        4.96      3.55 o
   8   9   7        0.00       -3.07      3.07 o
   9   9   7        0.31       -1.02      3.58 o
  10   9   7       63.80       72.47      8.83 o
 -10  10   7       67.39       82.45      5.14 o
  -9  10   7       35.87       45.99      3.99 o
  -8  10   7      353.28      359.61     10.75 o
  -7  10   7       28.64       26.25      3.20 o
  -6  10   7       51.76       54.46      4.59 o
  -5  10   7        0.07        3.17      2.99 o
  -4  10   7      586.35      562.12     14.92 o
  -3  10   7      101.76       97.23      5.09 o
  -2  10   7      324.17      330.84      8.77 o
  -1  10   7       10.54       12.87      2.37 o
   0  10   7      133.19      176.97     12.50 o
   1  10   7      250.22      222.11      7.17 o
   2  10   7     1768.06     1747.70     35.55 o
   3  10   7       34.10       36.43      3.92 o
   4  10   7        7.01        2.75      2.50 o
   5  10   7      113.91      111.26      4.84 o
   6  10   7        0.02       -1.95      2.81 o
   7  10   7        0.90       -3.13      3.13 o
   8  10   7        2.82        4.35      3.76 o
   9  10   7        0.00       -3.76      3.76 o
 -10  11   7        0.31       -2.25      3.08 o
  -9  11   7       13.45       23.34      4.67 o
  -8  11   7        0.04        0.56      3.27 o
  -7  11   7       32.47       34.47      4.41 o
  -6  11   7        0.07       -2.04      3.06 o
  -5  11   7       17.74       20.08      3.63 o
  -4  11   7        0.01       -2.41      2.56 o
  -3  11   7      154.93      162.63      6.91 o
  -2  11   7        0.00       -2.24      2.24 o
  -1  11   7       54.23       42.86      3.29 o
   0  11   7        4.61        1.74      2.13 o
   1  11   7      264.47      274.17     10.14 o
   2  11   7        0.62       -2.72      4.21 o
   3  11   7       64.62       66.85      6.75 o
   4  11   7       11.97        5.07      4.00 o
   5  11   7        1.34       -0.05      3.80 o
   6  11   7       13.33       11.57      4.15 o
   7  11   7        6.35        1.50      8.47 o
   8  11   7       18.02       23.08      4.99 o
   9  11   7        1.23       -4.10      4.10 o
 -10  12   7        0.69        9.83      5.60 o
  -9  12   7        0.28       -3.55      4.15 o
  -8  12   7       13.51       18.65      4.41 o
  -7  12   7       55.55       70.01      5.67 o
  -6  12   7        6.40        4.58      3.40 o
  -5  12   7        7.03        3.92      3.34 o
  -4  12   7      356.88      336.05     10.92 o
  -3  12   7      246.88      218.45     12.95 o
  -2  12   7        0.28       -0.51      2.75 o
  -1  12   7      370.99      343.04     13.89 o
   0  12   7        7.39        5.97      2.88 o
   1  12   7       31.88       40.44      4.83 o
   2  12   7       86.87       97.79      8.50 o
   3  12   7       43.20       38.82      6.57 o
   4  12   7       71.69       65.93      8.69 o
   5  12   7      149.89      164.03      8.53 o
   6  12   7       32.17       29.90      8.77 o
   7  12   7        5.62        5.30      5.26 o
   8  12   7       28.75       23.87      7.70 o
   9  12   7       14.74       12.85      5.26 o
  -9  13   7        0.01        1.72      5.95 o
  -8  13   7        2.50       -0.29      3.79 o
  -7  13   7        0.90        1.32      3.68 o
  -6  13   7       18.69       21.93      4.13 o
  -5  13   7       14.05       18.30      3.78 o
  -4  13   7        8.13        8.42      3.36 o
  -3  13   7      197.65      175.33      7.76 o
  -2  13   7      148.09      127.46      6.51 o
  -1  13   7        1.15       -1.61      2.03 o
   0  13   7       13.22       10.36      4.76 o
   1  13   7       69.17       51.09      6.53 o
   2  13   7       65.06       75.08     10.40 o
   3  13   7        2.80       -0.77      6.55 o
   4  13   7      100.12      112.36     18.10 o
   5  13   7        0.15        4.81      4.90 o
   6  13   7       14.89        9.65      5.30 o
   7  13   7       12.51       16.56      7.70 o
   8  13   7       44.62       60.84     10.40 o
  -9  14   7        8.73       11.56      4.80 o
  -8  14   7       11.03        4.31      4.13 o
  -7  14   7       84.73       91.18      6.57 o
  -6  14   7       91.66       97.78      6.63 o
  -5  14   7       29.83       34.27      5.54 o
  -4  14   7       26.27       25.62      4.16 o
  -3  14   7       15.18       11.65      3.60 o
  -2  14   7       23.30       14.21      3.72 o
  -1  14   7      143.39      110.68     10.03 o
   0  14   7       27.50       17.87      5.42 o
   1  14   7       61.52       77.23     10.97 o
   2  14   7        8.50       17.71      7.70 o
   3  14   7        0.17        7.70      7.32 o
   4  14   7        1.16       -1.02      4.76 o
   5  14   7       24.52       22.14      5.99 o
   6  14   7       42.16       44.38      8.09 o
   7  14   7       35.64       33.50      8.86 o
   8  14   7        8.89       14.25      8.47 o
  -8  15   7       38.17       63.80      6.65 o
  -7  15   7        0.72       -0.37      6.27 o
  -6  15   7       45.67       50.21      5.49 o
  -5  15   7       33.77       28.70      4.52 o
  -4  15   7       29.13       26.48      5.19 o
  -3  15   7       21.21       11.24      3.72 o
  -2  15   7        6.98        1.97      5.89 o
  -1  15   7       25.34       24.32      4.29 o
   0  15   7        0.78        0.46      4.76 o
   1  15   7       16.19       16.30      5.70 o
   2  15   7        0.02       -6.55      6.55 o
   3  15   7        3.99        7.70      7.70 o
   4  15   7       17.57       18.59      5.85 o
   5  15   7        4.16       10.13      5.58 o
   6  15   7        4.93       -0.38      5.30 o
   7  15   7        0.17        8.47      8.09 o
  -7  16   7        6.44        6.54      4.39 o
  -6  16   7        2.27        2.22      4.13 o
  -5  16   7       54.47       63.08      5.78 o
  -4  16   7        3.04        4.42      3.72 o
  -3  16   7        2.35        3.56      3.40 o
  -2  16   7       19.37       16.97      4.24 o
  -1  16   7      162.22      164.59     10.75 o
   0  16   7       74.45       76.44      8.03 o
   1  16   7       20.14       10.78      5.72 o
   2  16   7       23.97       23.10      8.86 o
   3  16   7       53.25       51.98     10.40 o
   4  16   7        4.83        5.49      5.78 o
   5  16   7       24.45       19.63      6.39 o
   6  16   7        0.09       -4.99      4.99 o
  -7  17   7        0.03       -3.49      4.19 o
  -6  17   7        3.80        3.30      4.40 o
  -5  17   7       15.00       25.09      5.64 o
  -4  17   7       53.74       56.16      5.54 o
  -3  17   7       18.46       17.52      4.33 o
  -2  17   7       19.41       18.22      4.39 o
  -1  17   7        1.35       -3.65      5.15 o
   0  17   7        6.80       15.36      6.12 o
   1  17   7      176.38      172.88     16.56 o
   2  17   7        0.99       -6.55      7.32 o
   3  17   7        0.96       -3.08      7.70 o
   4  17   7       10.25       21.91      6.93 o
   5  17   7        9.62        1.12      5.70 o
   6  17   7        2.82        2.50      6.35 o
  -6  18   7        0.05       -1.71      4.15 o
  -5  18   7       46.05       46.10      5.75 o
  -4  18   7        1.89       -3.38      3.91 o
  -3  18   7       12.83        5.95      4.24 o
  -2  18   7        0.01        4.04      5.72 o
  -1  18   7        0.02       -0.82      5.30 o
   0  18   7       56.08       63.66      8.43 o
   1  18   7       17.37       10.78      9.24 o
   2  18   7       53.03       53.91     11.55 o
   3  18   7        6.41        2.70      8.47 o
   4  18   7        2.64        0.19      5.99 o
   5  18   7        6.79        2.31      6.26 o
  -5  19   7       13.66       17.33      5.09 o
  -4  19   7        1.64        6.19      4.29 o
  -3  19   7       25.69       31.03      7.48 o
  -2  19   7        5.86        5.39      6.26 o
  -1  19   7        1.77       -0.58      5.72 o
   0  19   7        0.11       -2.50      5.85 o
   1  19   7        3.94        0.77      9.24 o
   2  19   7       99.92       89.33     13.48 o
   3  19   7       45.08       58.22      8.70 o
   4  19   7       71.29       96.11     10.19 o
  -3  20   7       72.68       77.00     14.82 o
  -2  20   7        1.42       -2.64      6.09 o
  -1  20   7        8.04        4.79      6.67 o
   0  20   7        5.04        1.54      9.24 o
   1  20   7       12.56       20.02     10.78 o
   2  20   7        5.64        3.47      9.24 o
 -12   0   8       12.62       13.80      5.30 o
 -10   0   8       99.36       81.67      5.30 o
  -8   0   8      151.23      113.14      5.77 o
  -6   0   8        8.11        5.21      1.90 o
  -4   0   8     1354.94     1384.68     24.63 o
  -2   0   8     1978.70     2047.15     35.24 o
   0   0   8     2491.46     2587.59     43.83 o
   2   0   8      268.01      235.85      6.40 o
   4   0   8      878.41      856.37     28.30 o
   6   0   8       88.22       86.63     10.01 o
   8   0   8        1.37        8.86      7.32 o
  10   0   8       51.66       56.22     10.40 o
 -12   1   8        2.03        0.30      3.39 o
 -11   1   8        1.12       -0.96      2.89 o
 -10   1   8        2.07        0.60      1.99 o
  -9   1   8       91.19       74.27      3.48 o
  -8   1   8        6.10        5.96      1.88 o
  -7   1   8       95.05       85.29      2.93 o
  -6   1   8      794.89      782.79     10.73 o
  -5   1   8       67.10       66.13      2.57 o
  -4   1   8       22.92       27.58      1.45 o
  -3   1   8        1.60        1.89      1.03 o
  -2   1   8      233.26      252.49      4.23 o
  -1   1   8     1445.20     1346.67     18.54 o
   0   1   8      673.95      673.62      8.72 o
   1   1   8     1553.39     1541.47     25.46 o
   2   1   8      292.94      284.03      8.05 o
   3   1   8       21.29       27.70      1.31 o
   4   1   8      119.60      124.56      4.14 o
   5   1   8       63.86       59.21      3.71 o
   6   1   8      940.73      910.28     29.67 o
   7   1   8        4.12        7.38      4.60 o
   8   1   8        0.00        1.29      4.99 o
   9   1   8       32.93       21.76      6.24 o
  10   1   8       10.56       21.53      6.39 o
 -11   2   8       14.53       14.74      3.46 o
 -10   2   8       16.70       14.54      2.38 o
  -9   2   8      261.89      238.90      5.97 o
  -8   2   8      193.19      174.55      4.61 o
  -7   2   8       63.27       61.87      3.62 o
  -6   2   8       31.49       31.77      2.14 o
  -5   2   8        7.75        6.46      1.29 o
  -4   2   8        4.21        5.03      1.07 o
  -3   2   8     1818.50     1885.78     24.19 o
  -2   2   8     2972.74     2885.22     38.83 o
  -1   2   8       93.16       60.36      2.57 o
   0   2   8     1925.83     2069.10     30.50 o
   1   2   8      241.69      201.62      3.58 o
   2   2   8      108.53      124.14      3.32 o
   3   2   8       44.55       49.85      2.89 o
   4   2   8      448.98      448.05     10.08 o
   5   2   8       32.24       41.61      4.71 o
   6   2   8       30.28       28.53      4.99 o
   7   2   8      619.28      604.92     33.50 o
   8   2   8        4.59        8.39      5.97 o
   9   2   8       36.53       18.24      5.92 o
  10   2   8        3.91       -4.81      4.81 o
 -11   3   8        1.77       -0.72      4.33 o
 -10   3   8        6.71        5.99      2.23 o
  -9   3   8       35.51       32.26      3.90 o
  -8   3   8       19.92       14.73      2.05 o
  -7   3   8        0.08       -1.49      1.49 o
  -6   3   8      249.58      236.11      4.87 o
  -5   3   8      226.26      220.46      4.47 o
  -4   3   8        0.01        1.31      1.00 o
  -3   3   8      508.31      480.16      7.17 o
  -2   3   8     1373.63     1409.83     20.82 o
  -1   3   8       19.60       25.79      1.34 o
   0   3   8      858.22      919.23     12.78 o
   1   3   8      593.76      641.55     13.84 o
   2   3   8       52.78       63.25      5.09 o
   3   3   8      681.95      720.39     25.32 o
   4   3   8      187.06      195.49      6.34 o
   5   3   8       18.24       15.29      2.72 o
   6   3   8       88.43       82.25      5.14 o
   7   3   8        0.80        1.80      4.34 o
   8   3   8       27.92       25.81      5.74 o
   9   3   8        0.97        1.37      5.06 o
  10   3   8       16.71       13.92      9.43 o
 -11   4   8        2.19        1.61      3.09 o
 -10   4   8       27.92       33.65      3.21 o
  -9   4   8        1.07        2.45      1.97 o
  -8   4   8        0.15        0.97      1.82 o
  -7   4   8      310.11      268.76      5.87 o
  -6   4   8      251.20      233.72      5.19 o
  -5   4   8       77.56       74.63      2.60 o
  -4   4   8        9.94        8.07      1.30 o
  -3   4   8       33.36       37.20      1.86 o
  -2   4   8      118.14      118.53      2.81 o
  -1   4   8     2049.58     2184.96     31.03 o
   0   4   8       95.01       99.17      2.77 o
   1   4   8     1449.31     1549.27     27.06 o
   2   4   8       23.96       22.36      1.89 o
   3   4   8        1.55       -1.41      1.41 o
   4   4   8      465.82      475.86     12.90 o
   5   4   8      200.19      161.14     10.30 o
   6   4   8      220.48      213.65      8.18 o
   7   4   8      196.70      188.28      7.12 o
   8   4   8        0.01       -2.02      4.26 o
   9   4   8       56.92       57.00      6.93 o
  10   4   8       17.21        9.48      5.98 o
 -11   5   8       32.42       32.82      4.75 o
 -10   5   8       22.28       25.51      3.96 o
  -9   5   8        2.01        0.46      1.88 o
  -8   5   8      208.60      191.77      5.07 o
  -7   5   8       42.58       55.83      2.99 o
  -6   5   8      154.28      141.70      4.09 o
  -5   5   8        0.07       -1.35      1.35 o
  -4   5   8      400.01      350.22      6.62 o
  -3   5   8       74.05       74.68      2.89 o
  -2   5   8      717.26      728.14     12.40 o
  -1   5   8       42.89       39.60      1.63 o
   0   5   8     1975.92     1973.28     28.03 o
   1   5   8      238.38      263.94      7.61 o
   2   5   8      157.57      165.15      4.18 o
   3   5   8      144.97      146.26      5.14 o
   4   5   8       96.31       95.11      5.05 o
   5   5   8       39.45       31.57      2.74 o
   6   5   8      454.86      428.87     12.41 o
   7   5   8        8.14        7.76      3.02 o
   8   5   8        1.07       -4.13      4.13 o
   9   5   8        0.77        1.13      4.77 o
  10   5   8        3.02        5.60      5.98 o
 -11   6   8        0.70       -1.90      3.09 o
 -10   6   8       60.27       53.46      4.99 o
  -9   6   8       78.01       72.25      3.46 o
  -8   6   8        5.82        5.97      2.23 o
  -7   6   8      176.61      176.63      4.79 o
  -6   6   8      391.90      396.85      7.64 o
  -5   6   8       93.57       83.91      3.44 o
  -4   6   8      507.92      514.27      9.37 o
  -3   6   8       91.84       87.92      2.98 o
  -2   6   8       15.33        7.85      1.50 o
  -1   6   8        0.55       -0.89      0.89 o
   0   6   8      209.63      224.94      4.19 o
   1   6   8        7.12        9.56      1.45 o
   2   6   8       97.21      105.75      3.18 o
   3   6   8      311.51      303.37     12.11 o
   4   6   8      117.90      124.36      6.00 o
   5   6   8      100.56      101.11      4.33 o
   6   6   8       44.33       38.69      3.62 o
   7   6   8        5.53        1.68      2.96 o
   8   6   8       10.54        4.70      4.66 o
   9   6   8       29.29       33.54      6.27 o
  10   6   8       13.17        8.18     19.64 o
 -11   7   8        8.66       12.93      3.80 o
 -10   7   8        2.28        2.69      3.06 o
  -9   7   8        0.03       -2.41      2.44 o
  -8   7   8        0.03       -0.34      2.12 o
  -7   7   8        0.25        2.66      2.11 o
  -6   7   8       11.63       16.64      4.69 o
  -5   7   8      849.22      791.76     13.70 o
  -4   7   8      451.65      438.61      9.35 o
  -3   7   8       29.38       34.17      2.76 o
  -2   7   8      241.96      230.56      6.77 o
  -1   7   8      421.85      442.75      8.26 o
   0   7   8      291.78      307.13      6.11 o
   1   7   8       72.05       74.86      2.94 o
   2   7   8      145.53      131.92      3.76 o
   3   7   8      716.18      681.72     22.36 o
   4   7   8      150.78      133.88      6.64 o
   5   7   8     1010.28     1031.19     32.30 o
   6   7   8      223.57      218.97     10.61 o
   7   7   8      114.93       97.43      5.46 o
   8   7   8       11.46        3.81      3.10 o
   9   7   8        0.15       -4.98      4.98 o
  10   7   8       23.36       23.30      6.69 o
 -11   8   8        0.24        3.70      3.54 o
 -10   8   8       11.96       11.06      3.44 o
  -9   8   8       17.41       20.08      3.21 o
  -8   8   8       14.84       14.36      2.59 o
  -7   8   8       43.03       43.71      3.12 o
  -6   8   8        0.02        4.82      3.39 o
  -5   8   8       16.18       18.57      2.94 o
  -4   8   8      256.47      244.02      9.70 o
  -3   8   8       27.67       26.65      2.82 o
  -2   8   8        6.34        3.10      1.40 o
  -1   8   8        0.20        3.05      1.52 o
   0   8   8      406.14      419.92      7.98 o
   1   8   8        0.67        1.57      1.52 o
   2   8   8       96.54       78.31      8.20 o
   3   8   8       86.80       83.86      6.94 o
   4   8   8        9.67       -0.53      3.28 o
   5   8   8        9.30        9.87      3.70 o
   6   8   8        5.73        5.74      2.58 o
   7   8   8       12.02        5.48      3.28 o
   8   8   8        1.72        1.59      3.71 o
   9   8   8        1.34        1.80      5.00 o
  10   8   8        3.14        7.20      6.34 o
 -10   9   8       54.45       71.61      5.17 o
  -9   9   8        1.23        3.36      2.95 o
  -8   9   8       13.65       15.04      2.78 o
  -7   9   8       41.82       53.74      3.45 o
  -6   9   8       88.37       81.12      4.60 o
  -5   9   8      145.12      130.98      5.54 o
  -4   9   8       10.31       16.01      4.50 o
  -3   9   8      284.62      263.91      7.61 o
  -2   9   8       70.68       57.99      6.27 o
  -1   9   8       11.07        9.50      1.97 o
   0   9   8       26.98       33.40      2.31 o
   1   9   8      115.46      112.00      4.09 o
   2   9   8     1296.10     1321.16     24.03 o
   3   9   8      547.67      490.16     15.34 o
   4   9   8        1.25       -3.93      3.93 o
   5   9   8       11.21        8.71      3.78 o
   6   9   8       18.20       19.86      2.94 o
   7   9   8        1.27        0.21      3.04 o
   8   9   8        6.40        5.24      4.59 o
   9   9   8        0.61       -3.45      3.45 o
 -10  10   8        4.07        5.31      3.50 o
  -9  10   8        3.49        3.49      3.01 o
  -8  10   8       19.46       25.45      4.97 o
  -7  10   8        0.70       -2.54      2.54 o
  -6  10   8      184.88      185.28      6.80 o
  -5  10   8      164.42      156.73      8.98 o
  -4  10   8        7.65        2.15      7.12 o
  -3  10   8       93.12       85.16      7.46 o
  -2  10   8       26.21       22.85      2.76 o
  -1  10   8       53.28       49.77      3.22 o
   0  10   8       36.50       40.30      4.33 o
   1  10   8      797.33      766.80     17.42 o
   2  10   8      137.41      140.90      5.95 o
   3  10   8        0.67       -3.12      3.12 o
   4  10   8       61.84       53.47      3.48 o
   5  10   8        0.79        2.18      2.35 o
   6  10   8        0.22       -3.28      3.50 o
   7  10   8        3.82        0.89      3.97 o
   8  10   8        2.95        5.97      3.78 o
   9  10   8        0.97       -2.71      4.27 o
 -10  11   8        0.01       -2.30      3.35 o
  -9  11   8        3.39        1.08      3.50 o
  -8  11   8       31.54       30.55      6.84 o
  -7  11   8       20.44       22.85      5.28 o
  -6  11   8       55.45       58.36      4.36 o
  -5  11   8       62.42       65.70      5.04 o
  -4  11   8      207.80      212.16     12.32 o
  -3  11   8      245.98      253.26      9.32 o
  -2  11   8        4.13        4.54      3.65 o
  -1  11   8        0.92       66.23      8.86 o
   0  11   8      209.66      195.66      8.52 o
   1  11   8      218.80      213.64     19.44 o
   2  11   8      791.25      845.31     34.82 o
   3  11   8       41.09       42.64      4.42 o
   4  11   8       13.10       18.50      2.98 o
   5  11   8       30.29       37.52      5.14 o
   6  11   8       78.55       80.76      8.74 o
   7  11   8        8.69       11.62      5.35 o
   8  11   8        0.65       -1.10      3.90 o
   9  11   8       17.40        9.01      4.60 o
  -9  12   8       29.36       26.90      4.14 o
  -8  12   8       31.15       38.56      5.34 o
  -7  12   8        7.60        8.55      3.78 o
  -6  12   8       22.83       14.66      4.62 o
  -5  12   8       13.94        8.75      3.45 o
  -4  12   8       10.14       12.87      3.55 o
  -3  12   8      182.99      145.66      6.94 o
  -2  12   8       10.89        6.92      3.08 o
  -1  12   8       32.90       37.90      5.94 o
   0  12   8       51.31       50.32      6.39 o
   1  12   8        0.16       -0.99      3.69 o
   2  12   8        7.64        8.37      5.15 o
   3  12   8       92.68       96.04      8.70 o
   4  12   8       35.95       33.28      5.18 o
   5  12   8       29.91       36.08      5.27 o
   6  12   8        0.61       -1.88      3.94 o
   7  12   8       67.80       91.80      8.83 o
   8  12   8        0.80       -1.16      6.16 o
  -9  13   8        9.08       10.22      3.56 o
  -8  13   8        3.27       -3.79      3.79 o
  -7  13   8        0.44       -1.22      3.50 o
  -6  13   8        0.31       -0.03      3.71 o
  -5  13   8       39.11       34.89      4.47 o
  -4  13   8        0.18        1.23      4.10 o
  -3  13   8       55.16       65.91      5.04 o
  -2  13   8       45.49       40.14      7.92 o
  -1  13   8       68.71       54.22     16.17 o
   0  13   8       87.23       89.98      7.90 o
   1  13   8       16.35       11.67      5.30 o
   2  13   8      148.10      130.53     13.09 o
   3  13   8        5.88       -1.16      6.93 o
   4  13   8       46.26       42.01      6.79 o
   5  13   8        0.57        2.27      4.88 o
   6  13   8        2.55        7.23      5.20 o
   7  13   8        0.39       -4.62      6.55 o
   8  13   8        7.17        4.24      7.70 o
  -8  14   8        3.95        2.17      4.24 o
  -7  14   8        5.14        7.53      4.15 o
  -6  14   8        2.04       -1.94      3.50 o
  -5  14   8        0.04       -3.11      3.11 o
  -4  14   8        8.00        8.09      3.60 o
  -3  14   8       42.35       35.86      6.18 o
  -2  14   8       15.06       19.29      4.73 o
  -1  14   8        7.50        0.10      5.03 o
   0  14   8       45.17       38.52      6.53 o
   1  14   8       22.37       20.02      5.72 o
   2  14   8       68.52       48.13     10.01 o
   3  14   8       48.58       50.44      9.63 o
   4  14   8       67.76       84.97     13.09 o
   5  14   8      139.15      157.41     12.71 o
   6  14   8      131.98      133.32      9.93 o
   7  14   8       23.78       14.18      5.97 o
  -8  15   8        5.94        6.60      6.18 o
  -7  15   8       29.92       19.45     10.66 o
  -6  15   8       14.71        9.02      6.68 o
  -5  15   8        0.91       -0.91      3.49 o
  -4  15   8       16.38       15.36      3.96 o
  -3  15   8       65.04       65.31      5.49 o
  -2  15   8        0.18       -3.94      4.01 o
  -1  15   8        0.16        1.59      5.20 o
   0  15   8       23.76       26.58      6.26 o
   1  15   8       53.73       43.56      7.08 o
   2  15   8        0.03       -2.70      6.93 o
   3  15   8       29.94       38.50      9.63 o
   4  15   8       22.23       28.29      7.12 o
   5  15   8       43.49       61.19      7.62 o
   6  15   8       12.24        4.82      5.85 o
   7  15   8        2.53        5.28      5.70 o
  -7  16   8        9.20       12.64      4.81 o
  -6  16   8        0.47       -3.78      3.78 o
  -5  16   8        1.43       -0.59      4.49 o
  -4  16   8        4.08        7.94      3.88 o
  -3  16   8       30.27       27.70      4.71 o
  -2  16   8       44.25       43.43     12.51 o
  -1  16   8       60.45       66.03      7.88 o
   0  16   8        1.18       -0.68      5.30 o
   1  16   8        0.50        2.47      5.42 o
   2  16   8        9.36       16.17      8.47 o
   3  16   8       14.33        5.01      8.47 o
   4  16   8        3.45        1.67      5.42 o
   5  16   8        4.40       -5.03      5.03 o
   6  16   8       13.90       15.79      6.53 o
  -6  17   8        3.18        0.83      4.39 o
  -5  17   8        1.59        6.39      6.12 o
  -4  17   8       11.11       12.91      6.67 o
  -3  17   8      103.36      101.70      9.52 o
  -2  17   8        2.55       10.59      5.72 o
  -1  17   8      119.56      109.37      9.52 o
   0  17   8      125.13      136.90     10.48 o
   1  17   8        0.01        0.77      7.32 o
   2  17   8        0.30        1.54      8.09 o
   3  17   8        7.00        0.00      8.09 o
   4  17   8        0.62       11.17      5.99 o
   5  17   8       22.01       25.47      7.06 o
  -5  18   8        2.04       -3.93      4.20 o
  -4  18   8       21.69       22.33      4.90 o
  -3  18   8        0.03        1.64      5.85 o
  -2  18   8       32.63       34.29      7.21 o
  -1  18   8      112.85      118.58     20.21 o
   0  18   8      152.13      112.55     10.06 o
   1  18   8        6.11       -1.16      8.47 o
   2  18   8        0.02       11.55      8.86 o
   3  18   8        1.00        1.16      8.47 o
   4  18   8        2.34       -1.53      5.85 o
  -4  19   8        0.17       -4.25      5.97 o
  -3  19   8        6.82        1.62      6.93 o
  -2  19   8        0.34       12.37      6.52 o
  -1  19   8        0.19        0.39     10.40 o
   0  19   8       90.36      110.25     20.21 o
   1  19   8       47.89       31.57     11.17 o
   2  19   8       14.46        3.08      9.63 o
   3  19   8       18.37       22.30      7.48 o
  -2  20   8       38.31       38.23      8.27 o
  -1  20   8       13.53       10.66      7.21 o
   0  20   8        1.17        3.85      9.63 o
   1  20   8        1.03       -8.09      8.09 o
 -11   0   9        1.66       -0.91      4.21 o
  -9   0   9        5.89        1.71      2.72 o
  -7   0   9      216.96      215.68      7.56 o
  -5   0   9      206.61      175.43      5.47 o
  -3   0   9      210.10      197.55      5.04 o
  -1   0   9       25.66       29.51      2.37 o
   1   0   9      622.70      593.96     23.72 o
   3   0   9      378.75      390.68     11.95 o
   5   0   9       32.44       26.95      6.16 o
   7   0   9        1.06        5.78      6.16 o
   9   0   9      125.68      124.75     13.48 o
 -11   1   9       32.10       47.11      4.42 o
 -10   1   9       45.56       46.43      3.61 o
  -9   1   9       25.21       24.71      2.58 o
  -8   1   9        6.89        5.33      1.97 o
  -7   1   9       33.09       27.52      2.19 o
  -6   1   9        5.51        4.96      1.43 o
  -5   1   9        3.74        2.36      1.21 o
  -4   1   9       16.08       16.48      1.39 o
  -3   1   9       14.33       15.63      1.22 o
  -2   1   9      683.13      693.55     10.87 o
  -1   1   9      245.37      217.36      4.05 o
   0   1   9      121.05      142.01      3.59 o
   1   1   9      777.29      822.21     13.18 o
   2   1   9      285.63      300.07      7.05 o
   3   1   9       66.69       59.32      3.42 o
   4   1   9      536.36      518.42     13.54 o
   5   1   9        7.02        3.18      3.67 o
   6   1   9       21.41       23.99      4.88 o
   7   1   9       30.00       41.95      5.72 o
   8   1   9        4.59       10.50      5.54 o
   9   1   9        0.31       -5.15      5.15 o
  10   1   9        1.62       -5.58      5.58 o
 -11   2   9        4.24        2.15      3.21 o
 -10   2   9      146.54      164.11      5.85 o
  -9   2   9       54.25       66.54      3.37 o
  -8   2   9      158.54      142.24      4.55 o
  -7   2   9       66.96       61.85      2.84 o
  -6   2   9        1.78        5.34      1.49 o
  -5   2   9      138.88      120.99      3.08 o
  -4   2   9      443.35      438.42      6.81 o
  -3   2   9      104.18      100.46      2.59 o
  -2   2   9     1636.60     1650.02     22.78 o
  -1   2   9      401.71      361.08      5.50 o
   0   2   9       21.51       21.05      1.49 o
   1   2   9      465.32      508.56     14.52 o
   2   2   9       12.39       21.42      1.84 o
   3   2   9      215.34      232.49      9.73 o
   4   2   9      278.66      284.49      7.21 o
   5   2   9      145.83      141.92      7.67 o
   6   2   9      387.90      363.49     16.56 o
   7   2   9       32.42       42.96      5.74 o
   8   2   9       39.76       33.72      6.01 o
   9   2   9        2.41       -5.42      9.24 o
  10   2   9        4.37       -1.64      5.54 o
 -11   3   9        2.44        0.01      3.22 o
 -10   3   9       11.55       13.15      2.81 o
  -9   3   9       27.09       26.17      2.62 o
  -8   3   9       20.30       14.89      2.78 o
  -7   3   9       24.45       18.78      2.08 o
  -6   3   9        1.56       -0.86      1.43 o
  -5   3   9      108.87      102.60      3.42 o
  -4   3   9       52.83       54.35      2.20 o
  -3   3   9       20.15       21.39      1.58 o
  -2   3   9      629.80      587.38      9.59 o
  -1   3   9      194.69      187.29      3.65 o
   0   3   9      621.69      611.90      8.98 o
   1   3   9       86.05       93.96      4.62 o
   2   3   9        8.59       16.14      1.65 o
   3   3   9      102.63      118.45      6.66 o
   4   3   9        1.57       -0.49      2.53 o
   5   3   9        0.48        1.47      2.55 o
   6   3   9        8.65        8.51      3.98 o
   7   3   9       70.17       72.10      6.55 o
   8   3   9       28.24       28.87      5.62 o
   9   3   9       43.32       31.50      6.10 o
  10   3   9        1.26       -5.87      7.32 o
 -11   4   9        0.35       -3.01      3.01 o
 -10   4   9        9.46        6.27      2.71 o
  -9   4   9       37.29       34.15      2.79 o
  -8   4   9      135.22      111.69      4.12 o
  -7   4   9       18.16       20.72      2.32 o
  -6   4   9       19.45       22.36      3.14 o
  -5   4   9      129.70      122.28      3.46 o
  -4   4   9       47.34       54.10      2.24 o
  -3   4   9      264.81      275.80      5.29 o
  -2   4   9       32.90       44.62      2.18 o
  -1   4   9      489.73      496.06      8.08 o
   0   4   9     2051.51     2102.63     29.88 o
   1   4   9       37.90       33.19      1.80 o
   2   4   9      316.38      342.15      8.01 o
   3   4   9       53.03       51.37      4.06 o
   4   4   9       40.41       54.69      3.22 o
   5   4   9      698.03      696.04     16.67 o
   6   4   9       69.22       65.55      5.77 o
   7   4   9       27.14       30.84      5.13 o
   8   4   9        2.96        0.07      4.60 o
   9   4   9        0.01       -2.59      4.99 o
  10   4   9        0.13       -5.06      5.06 o
 -11   5   9       14.24       17.34      3.85 o
 -10   5   9        9.26        9.28      2.79 o
  -9   5   9       19.00       20.19      2.56 o
  -8   5   9        6.49        5.91      2.09 o
  -7   5   9      358.61      368.72      7.41 o
  -6   5   9      308.75      306.15      6.65 o
  -5   5   9      154.06      158.20      4.05 o
  -4   5   9       35.12       39.97      2.07 o
  -3   5   9      234.04      246.60      5.31 o
  -2   5   9       28.01       33.36      2.13 o
  -1   5   9      326.21      309.82      5.56 o
   0   5   9       27.28       29.85      2.28 o
   1   5   9       19.78       18.67      1.78 o
   2   5   9       62.68       63.60      2.30 o
   3   5   9       25.12       28.41      4.26 o
   4   5   9      733.41      745.91     16.13 o
   5   5   9       72.43       73.65      7.74 o
   6   5   9       47.65       44.82      4.85 o
   7   5   9       65.14       72.00      6.24 o
   8   5   9        0.34       -4.26      4.26 o
   9   5   9        0.07       -3.02      4.66 o
  10   5   9        0.51       -4.01      5.70 o
 -11   6   9        0.13        2.22      3.37 o
 -10   6   9       34.21       46.19      4.36 o
  -9   6   9        7.83        7.92      2.53 o
  -8   6   9       35.19       31.48      2.80 o
  -7   6   9       49.03       51.47      2.97 o
  -6   6   9        4.79        7.61      2.10 o
  -5   6   9        1.23        3.35      1.74 o
  -4   6   9       96.67      106.93      3.63 o
  -3   6   9        8.03        4.84      1.39 o
  -2   6   9      194.17      181.25      4.23 o
  -1   6   9      116.58      124.76      3.12 o
   0   6   9      238.20      250.72      5.21 o
   1   6   9        0.11        0.43      1.97 o
   2   6   9      582.07      567.58     11.13 o
   3   6   9      209.59      211.14     10.97 o
   4   6   9       60.64       64.13      4.78 o
   5   6   9      132.93      155.83      5.29 o
   6   6   9       60.64       59.20      4.74 o
   7   6   9       69.39       76.67     13.67 o
   8   6   9        0.03       -5.05      5.39 o
   9   6   9        5.64        5.17      5.48 o
  10   6   9        0.06       -5.26      5.26 o
 -11   7   9        3.17       -2.85      3.35 o
 -10   7   9       24.37       36.46      4.24 o
  -9   7   9        7.64        5.59      3.28 o
  -8   7   9       20.32       22.75      3.27 o
  -7   7   9      195.54      199.77      5.75 o
  -6   7   9     1594.84     1475.88     24.08 o
  -5   7   9      160.90      161.44      5.10 o
  -4   7   9      127.05      100.69      3.64 o
  -3   7   9       28.62       23.45      1.91 o
  -2   7   9        0.52       -1.15      1.15 o
  -1   7   9        0.81        1.76      1.35 o
   0   7   9      120.47      105.65      3.18 o
   1   7   9      266.88      257.10      6.22 o
   2   7   9      113.28      106.03      3.53 o
   3   7   9      120.53      119.42      8.11 o
   4   7   9      436.98      432.80     12.95 o
   5   7   9       41.55       32.76      4.26 o
   6   7   9      133.61      130.42      5.20 o
   7   7   9       33.57       38.81      4.52 o
   8   7   9       31.60       42.99      5.94 o
   9   7   9        0.53       -1.24      4.90 o
 -10   8   9       54.09       60.15      5.02 o
  -9   8   9        0.11       -2.60      2.78 o
  -8   8   9        0.18       -1.48      2.36 o
  -7   8   9        0.05        2.15      2.25 o
  -6   8   9        0.56        2.03      2.36 o
  -5   8   9       74.03       68.66      5.25 o
  -4   8   9       34.17       36.67      2.86 o
  -3   8   9      113.47      108.23      4.15 o
  -2   8   9      249.74      232.56      5.99 o
  -1   8   9      100.85       98.06      4.79 o
   0   8   9        2.91        3.83      1.83 o
   1   8   9      183.53      182.13      5.97 o
   2   8   9        0.29       -1.68      1.68 o
   3   8   9      184.02      195.58     15.59 o
   4   8   9        1.68        0.53      3.43 o
   5   8   9       32.72       40.23      6.21 o
   6   8   9       63.26       62.26      7.04 o
   7   8   9       35.67       30.73      3.75 o
   8   8   9        1.03       -2.34      5.58 o
   9   8   9        0.57       -2.36      4.95 o
 -10   9   9       66.48       75.97      5.89 o
  -9   9   9        6.87        3.06      3.06 o
  -8   9   9       21.11       19.28      3.40 o
  -7   9   9      202.73      193.39      5.88 o
  -6   9   9       37.11       41.96      3.93 o
  -5   9   9      218.29      204.54      6.87 o
  -4   9   9       79.91       68.17      3.96 o
  -3   9   9      190.51      167.32      5.27 o
  -2   9   9      114.37      114.59      4.87 o
  -1   9   9      125.98      121.74      5.01 o
   0   9   9       29.05       40.79      8.11 o
   1   9   9      311.64      334.59      7.92 o
   2   9   9      274.03      278.09      8.16 o
   3   9   9     1025.21     1023.83     32.61 o
   4   9   9       27.42       20.18      5.46 o
   5   9   9      127.82      133.82      7.22 o
   6   9   9        4.21        0.52      3.48 o
   7   9   9       33.24       27.32      3.86 o
   8   9   9        0.64       -3.80      3.80 o
   9   9   9       13.26        7.50      5.60 o
 -10  10   9        6.73       11.53      3.84 o
  -9  10   9        5.08        5.93      3.33 o
  -8  10   9       17.87       18.04      3.36 o
  -7  10   9       80.95       79.33      4.21 o
  -6  10   9        0.86        3.79      2.64 o
  -5  10   9      152.51      135.77      5.70 o
  -4  10   9      312.64      291.02      8.31 o
  -3  10   9       15.79       12.02      3.48 o
  -2  10   9      100.88       77.73      5.24 o
  -1  10   9        1.95        0.14      2.17 o
   0  10   9       16.53       19.62      3.01 o
   1  10   9      124.23      133.68      5.64 o
   2  10   9      549.27      589.44     14.26 o
   3  10   9       13.28       19.61      3.57 o
   4  10   9      239.02      220.30     11.83 o
   5  10   9       30.77       24.59      4.54 o
   6  10   9        6.34        6.11      3.86 o
   7  10   9        0.52       -2.48      3.31 o
   8  10   9       22.63       24.67      4.42 o
   9  10   9        0.74       -1.09      5.35 o
  -9  11   9        4.09       -1.60      3.25 o
  -8  11   9       43.46       40.11      4.21 o
  -7  11   9       14.18       11.99      3.85 o
  -6  11   9      217.61      223.31      7.61 o
  -5  11   9       35.06       42.97      3.96 o
  -4  11   9      153.48      157.46      6.67 o
  -3  11   9      198.33      187.52     10.26 o
  -2  11   9      396.82      381.55     15.11 o
  -1  11   9       35.27       45.98      6.03 o
   0  11   9        0.26        2.86      3.68 o
   1  11   9      108.26      118.10      5.58 o
   2  11   9       45.44       48.91      6.99 o
   3  11   9      199.56      197.30     12.21 o
   4  11   9      166.35      191.25     11.55 o
   5  11   9       73.64       83.70      6.48 o
   6  11   9        0.00        5.67      5.11 o
   7  11   9        0.79        4.66      5.30 o
   8  11   9       19.19       15.81      7.12 o
  -9  12   9        2.12        2.60      3.47 o
  -8  12   9       38.90       48.60      4.53 o
  -7  12   9        0.00       -0.52      3.42 o
  -6  12   9        8.57        0.69      3.45 o
  -5  12   9        1.92        2.49      2.80 o
  -4  12   9        0.01       -2.08      4.41 o
  -3  12   9       31.93       30.80      5.39 o
  -2  12   9      621.58      595.13     20.69 o
  -1  12   9      143.63      152.24      9.93 o
   0  12   9       33.93       26.51      9.82 o
   1  12   9       67.99       73.23      6.18 o
   2  12   9      230.74      274.08     13.54 o
   3  12   9       59.48       68.74      7.95 o
   4  12   9       11.26       15.47      5.81 o
   5  12   9       32.92       42.09      5.65 o
   6  12   9        0.08       -1.93      3.91 o
   7  12   9        0.02       -4.95      4.95 o
   8  12   9       45.67       51.67      8.04 o
  -9  13   9       37.90       49.73      5.93 o
  -8  13   9        8.44       10.92      4.57 o
  -7  13   9       46.18       51.23      6.45 o
  -6  13   9       20.79       26.55      4.39 o
  -5  13   9       12.23       11.39      3.83 o
  -4  13   9      109.06      111.58      6.44 o
  -3  13   9      391.69      348.67     11.39 o
  -2  13   9      124.68      106.94     12.32 o
  -1  13   9       71.94       61.44      7.21 o
   0  13   9        3.34       -4.49      4.49 o
   1  13   9       25.34       12.44      5.97 o
   3  13   9      257.61      255.67     18.10 o
   4  13   9       30.97       34.85      6.39 o
   5  13   9        1.19       -4.60      4.60 o
   6  13   9        0.00       -3.48      5.03 o
   7  13   9       11.11       14.67      7.70 o
  -8  14   9        1.52        1.10      4.55 o
  -7  14   9        0.22        3.68      4.21 o
  -6  14   9        0.08       -2.11      3.62 o
  -5  14   9       11.51        4.31      3.72 o
  -4  14   9        2.81       -0.28      3.20 o
  -3  14   9        1.27        1.60      3.35 o
  -2  14   9        0.04       -4.63      4.63 o
  -1  14   9        0.45        5.19      5.15 o
   0  14   9        4.89       -4.43      4.43 o
   1  14   9       16.62        5.41      6.74 o
   2  14   9       35.89       46.59      9.63 o
   3  14   9       11.05        0.39      6.93 o
   4  14   9       45.03       56.15      7.45 o
   5  14   9      239.58      278.10     13.88 o
   6  14   9       40.98       42.99      9.82 o
   7  14   9       24.06       12.61      6.12 o
  -7  15   9       10.63       10.35      8.18 o
  -6  15   9        6.78        7.10      4.11 o
  -5  15   9       58.16       60.30      5.64 o
  -4  15   9        9.78        5.97      3.64 o
  -3  15   9      114.49      117.05      9.39 o
  -2  15   9        9.60       10.59      5.58 o
  -1  15   9        0.01       -4.63      4.63 o
   0  15   9      132.95      116.96      9.39 o
   1  15   9       42.00       35.61      6.67 o
   2  15   9        1.48       -6.93      6.93 o
   3  15   9        0.05        5.39      7.70 o
   4  15   9       95.10      117.08      9.79 o
   5  15   9        4.33        7.14      8.09 o
   6  15   9        0.88       -4.32      5.58 o
  -7  16   9        0.58        5.24      4.52 o
  -6  16   9        0.00       -4.01      4.01 o
  -5  16   9        0.67       -0.63      3.78 o
  -4  16   9       27.62       25.56      4.81 o
  -3  16   9       15.10       16.57      5.97 o
  -2  16   9       32.26       38.97      6.94 o
  -1  16   9       36.19       35.31      6.94 o
   0  16   9      115.42      115.67      9.80 o
   1  16   9        1.43        7.42      6.74 o
   2  16   9       24.96       22.33      8.86 o
   3  16   9        0.04       -5.78      7.32 o
   4  16   9        1.15       12.97      6.12 o
   5  16   9       53.58       69.49     17.90 o
  -6  17   9       50.39       48.31      6.85 o
  -5  17   9        7.04        6.02      4.42 o
  -4  17   9       14.09        9.90      8.28 o
  -3  17   9        4.75       11.89     12.51 o
  -2  17   9       13.32       18.06      6.39 o
  -1  17   9       31.85       42.29     10.20 o
   0  17   9        4.97        9.08      6.12 o
   1  17   9       12.78        8.47      8.86 o
   2  17   9       16.28       15.02      8.86 o
   3  17   9        3.73        8.47      8.47 o
   4  17   9       12.11        6.18      5.97 o
   5  17   9       32.67       50.31     10.59 o
  -5  18   9       13.20       10.57      5.04 o
  -4  18   9        0.73       -5.72      5.72 o
  -3  18   9       34.75       33.79      7.76 o
  -2  18   9        0.00       -3.11      5.85 o
  -1  18   9      155.60      172.14     11.94 o
   0  18   9       94.28       78.19      9.12 o
   1  18   9       21.03       25.03     10.40 o
   2  18   9       17.77       17.71      9.63 o
   3  18   9        1.96        8.09      8.86 o
  -3  19   9       26.37       23.56      7.45 o
  -2  19   9        6.72       14.05      7.08 o
  -1  19   9       39.52       38.08      8.00 o
   0  19   9       13.81       21.17      7.45 o
   1  19   9        0.21       -8.86      8.86 o
   2  19   9        2.55       -1.54      9.24 o
 -10   0  10      128.69      132.04      8.85 o
  -8   0  10      191.78      181.29      7.41 o
  -6   0  10       97.73      101.12      4.52 o
  -4   0  10       46.71       39.92      2.80 o
  -2   0  10      286.20      252.24      6.54 o
   0   0  10        4.23        2.49      1.44 o
   2   0  10       15.24       11.17      2.49 o
   4   0  10      143.88      108.58      9.63 o
   6   0  10        0.42       -1.16      5.39 o
   8   0  10       96.79      125.52     12.71 o
  10   0  10        0.85       -7.70      7.70 o
 -11   1  10        3.34        4.22      3.26 o
 -10   1  10      123.53      125.46      6.05 o
  -9   1  10       11.79        9.17      2.24 o
  -8   1  10       34.99       27.68      2.64 o
  -7   1  10       42.10       48.15      3.08 o
  -6   1  10      180.05      166.27      4.12 o
  -5   1  10       22.44       20.64      1.73 o
  -4   1  10      262.91      251.30      4.84 o
  -3   1  10       24.54       27.37      1.64 o
  -2   1  10       16.85       11.70      1.51 o
  -1   1  10        2.01        0.71      1.00 o
   0   1  10      251.39      268.18      4.46 o
   1   1  10       13.46       19.84      1.46 o
   2   1  10      170.79      162.98      5.87 o
   3   1  10        9.07        7.75      4.80 o
   4   1  10       15.41       13.60      3.88 o
   5   1  10       13.44       11.58      4.06 o
   6   1  10        1.01       -3.98      4.81 o
   7   1  10       45.91       42.24      6.09 o
   8   1  10       68.58       84.33     18.29 o
   9   1  10       27.24       25.73      6.47 o
  10   1  10        0.51       -7.70      7.70 o
 -11   2  10        1.05       -0.29      3.72 o
 -10   2  10        1.72        5.27      3.25 o
  -9   2  10       36.39       26.62      2.85 o
  -8   2  10       10.82        8.86      2.84 o
  -7   2  10      123.08      110.17      3.76 o
  -6   2  10      122.05      115.36      3.52 o
  -5   2  10        8.50       10.05      1.54 o
  -4   2  10       98.01       96.75      2.91 o
  -3   2  10      104.27      114.32      3.00 o
  -2   2  10       71.23       63.62      2.89 o
  -1   2  10       21.53       32.68      2.04 o
   0   2  10      147.70      140.27      3.26 o
   1   2  10       19.31       18.86      1.62 o
   2   2  10        0.71        2.15      1.90 o
   3   2  10      266.22      262.34      8.06 o
   4   2  10      110.56       96.99      6.29 o
   5   2  10       92.89      103.32      6.94 o
   6   2  10        5.34        9.52      4.33 o
   7   2  10        9.72       15.57     10.20 o
   8   2  10       45.91       44.43      6.66 o
   9   2  10       13.91       13.55      5.92 o
  10   2  10       10.61        0.69      5.97 o
 -11   3  10        0.00       -2.75      3.67 o
 -10   3  10       33.71       45.15      4.37 o
  -9   3  10        1.02        3.21      2.14 o
  -8   3  10      157.53      146.31      4.72 o
  -7   3  10      236.66      238.44      5.57 o
  -6   3  10      123.26      118.33      3.58 o
  -5   3  10      179.34      181.20      4.22 o
  -4   3  10       35.42       43.32      2.05 o
  -3   3  10      157.68      182.41      5.30 o
  -2   3  10     2169.92     2123.35     30.74 o
  -1   3  10        2.88        4.14      1.12 o
   0   3  10        0.11       -0.59      0.99 o
   1   3  10      529.40      567.89     11.20 o
   2   3  10        1.10        2.84      3.30 o
   3   3  10        0.00        0.35      2.16 o
   4   3  10       35.80       36.27      2.89 o
   5   3  10       93.73      100.38      6.83 o
   6   3  10       43.91       44.05      5.62 o
   7   3  10        5.70        1.00      4.49 o
   8   3  10       19.30       17.45      5.41 o
   9   3  10       10.88        6.00      5.46 o
  10   3  10        1.72       -5.64      5.64 o
 -11   4  10        4.58       10.22      3.68 o
 -10   4  10       43.91       58.39      4.64 o
  -9   4  10        2.73        0.53      2.29 o
  -8   4  10       12.80       14.12      2.32 o
  -7   4  10        9.84       10.42      2.24 o
  -6   4  10        3.87       -0.83      2.03 o
  -5   4  10       32.42       39.30      2.40 o
  -4   4  10       18.65       14.85      1.71 o
  -3   4  10        5.90        7.74      1.68 o
  -2   4  10       11.15       11.99      1.57 o
  -1   4  10      119.01      108.16      3.18 o
   0   4  10      402.90      419.73      7.29 o
   1   4  10      144.68      146.20      6.50 o
   2   4  10      647.10      667.92     17.47 o
   3   4  10      117.90      107.82      5.26 o
   4   4  10      392.91      384.15      9.46 o
   5   4  10       50.35       51.15      5.48 o
   6   4  10        1.99        0.17      3.77 o
   7   4  10       28.56       18.22      4.84 o
   8   4  10       12.02       10.44      4.77 o
   9   4  10        0.00       -3.79      4.70 o
 -11   5  10        0.13       -1.27      3.61 o
 -10   5  10        1.70       -2.94      3.03 o
  -9   5  10        1.31       -0.14      2.34 o
  -8   5  10       18.43       18.03      2.50 o
  -7   5  10       62.70       65.68      3.32 o
  -6   5  10        2.16       -1.29      1.98 o
  -5   5  10      712.95      678.02     11.27 o
  -4   5  10       68.71       69.93      3.40 o
  -3   5  10      192.25      194.62      5.35 o
  -2   5  10        0.00        0.77      1.25 o
  -1   5  10      429.43      446.35      8.02 o
   0   5  10        0.69        1.81      1.70 o
   1   5  10      814.80      788.84     13.66 o
   2   5  10      299.92      287.05      5.91 o
   3   5  10       51.74       56.10      4.81 o
   4   5  10      200.32      200.44      9.57 o
   5   5  10      287.99      291.71     11.28 o
   6   5  10        5.99       10.76      7.32 o
   7   5  10        0.13       -0.10      3.75 o
   8   5  10        4.62       -2.54      4.49 o
   9   5  10        0.43       -4.66      4.66 o
 -11   6  10       32.78       41.05      7.06 o
 -10   6  10       20.95       33.05      4.33 o
  -9   6  10        0.99        1.72      2.42 o
  -8   6  10        0.29       -1.23      2.02 o
  -7   6  10        0.20       -1.93      1.93 o
  -6   6  10      144.88      132.72      4.58 o
  -5   6  10       64.27       77.56      3.36 o
  -4   6  10      131.73      134.14      4.16 o
  -3   6  10      135.08      139.73      4.73 o
  -2   6  10       31.77       28.14      1.91 o
  -1   6  10       38.21       37.75      2.95 o
   0   6  10      767.21      750.49     14.50 o
   1   6  10       44.92       53.48      4.12 o
   2   6  10       65.31       70.30      2.57 o
   3   6  10        4.71        2.20      3.77 o
   4   6  10       91.99       94.30      9.88 o
   5   6  10      257.69      253.63     13.77 o
   6   6  10       89.34       95.35      6.43 o
   7   6  10       10.28        2.07      4.01 o
   8   6  10        6.34        6.10      4.66 o
   9   6  10        6.52        4.92      5.30 o
 -10   7  10        6.41        4.00      3.37 o
  -9   7  10       12.39       13.48      3.40 o
  -8   7  10       36.16       38.65      3.79 o
  -7   7  10       98.32       74.83      4.01 o
  -6   7  10        5.04        5.73      2.42 o
  -5   7  10      208.60      182.06      5.91 o
  -4   7  10      347.94      344.19      7.27 o
  -3   7  10       11.12       11.99      2.03 o
  -2   7  10       49.81       47.83      2.35 o
  -1   7  10       33.11       34.91      2.53 o
   0   7  10      137.28      124.63      5.17 o
   1   7  10      412.86      394.68      8.68 o
   2   7  10      155.19      147.42      5.27 o
   3   7  10      362.27      379.60     15.07 o
   4   7  10       12.54        8.73      3.65 o
   5   7  10       13.77       20.98      3.96 o
   6   7  10        0.01       -0.65      3.34 o
   7   7  10       11.18        4.46      5.01 o
   8   7  10       36.44       38.09      5.74 o
   9   7  10        2.58        3.43      5.00 o
 -10   8  10        1.27        2.52      3.40 o
  -9   8  10       31.49       34.49      4.11 o
  -8   8  10        8.33        7.24      3.19 o
  -7   8  10       65.78       75.67      4.09 o
  -6   8  10      464.99      494.79     10.66 o
  -5   8  10      114.14      111.89      4.64 o
  -4   8  10      110.10      148.64     10.89 o
  -3   8  10       40.77       39.34      2.90 o
  -2   8  10        1.46       -0.19      1.45 o
  -1   8  10       36.63       38.35      3.44 o
   0   8  10      150.30      158.95      5.76 o
   1   8  10        2.62        3.81      1.96 o
   2   8  10      413.29      365.50      9.69 o
   3   8  10       19.75       -0.19      4.53 o
   4   8  10      243.00      247.68     11.93 o
   5   8  10      121.31      126.71      6.90 o
   6   8  10        8.37        8.95      3.56 o
   7   8  10        1.41        4.11      3.53 o
   8   8  10       75.01       96.07      7.16 o
   9   8  10        0.58        2.13      5.00 o
 -10   9  10        4.87        2.56      3.50 o
  -9   9  10        3.60        1.71      3.23 o
  -8   9  10       39.81       45.65      4.21 o
  -7   9  10       51.24       48.25      3.59 o
  -6   9  10        2.56       -0.83      2.20 o
  -5   9  10       76.42       82.80      3.94 o
  -4   9  10      204.00      193.66      5.61 o
  -3   9  10        2.62        0.76      1.46 o
  -2   9  10       34.51       41.55      2.44 o
  -1   9  10      114.58      113.54      5.16 o
   0   9  10      361.66      359.15      9.66 o
   1   9  10       63.93       66.02      4.15 o
   2   9  10      948.34      987.14     21.51 o
   3   9  10        0.14       -4.36      4.36 o
   4   9  10        4.52       10.38      5.09 o
   5   9  10       46.36       55.98      5.41 o
   6   9  10        1.10        1.06      3.39 o
   7   9  10        4.32        0.74      2.97 o
   8   9  10       18.47       19.51      5.09 o
  -9  10  10       11.94       13.52      3.72 o
  -8  10  10        0.79       -1.93      2.93 o
  -7  10  10       40.77       49.55      4.15 o
  -6  10  10       27.14       28.16      3.07 o
  -5  10  10       19.51       15.87      2.70 o
  -4  10  10       93.64       77.00      4.38 o
  -3  10  10      840.65      762.09     16.48 o
  -2  10  10       70.94       70.32      4.33 o
  -1  10  10      107.77       89.89      4.78 o
   0  10  10      480.41      449.08     11.55 o
   1  10  10      573.89      543.80     16.04 o
   2  10  10       97.19      101.45      6.71 o
   3  10  10      435.93      454.86     18.12 o
   4  10  10      131.21      139.03      9.80 o
   5  10  10        0.37       -1.04      3.77 o
   6  10  10        3.28       -1.16      3.63 o
   7  10  10       38.49       36.93      6.47 o
   8  10  10        0.43       -4.66      4.66 o
  -9  11  10       11.83       23.96      4.25 o
  -8  11  10        1.52       -0.69      3.06 o
  -7  11  10        2.19        1.92      2.97 o
  -6  11  10       37.09       44.13      3.46 o
  -5  11  10       11.52        6.96      2.88 o
  -4  11  10       29.34       20.60      4.62 o
  -3  11  10        6.93        7.05      2.83 o
  -2  11  10      222.43      230.94      9.11 o
  -1  11  10        3.92        1.20      2.89 o
   0  11  10       20.62       16.69      3.33 o
   1  11  10        0.20        5.13      3.88 o
   2  11  10        0.63        0.25      3.77 o
   3  11  10      163.23      161.64     10.58 o
   4  11  10       82.26       97.38     12.51 o
   5  11  10       23.62       26.71      6.59 o
   6  11  10        0.08       -3.37      3.94 o
   7  11  10       48.19       75.52     12.71 o
   8  11  10        0.19       -5.01     10.78 o
  -9  12  10        0.04        4.37      3.62 o
  -8  12  10        7.37        4.24      3.44 o
  -7  12  10        6.68        7.79      3.16 o
  -6  12  10       18.69       13.22      3.88 o
  -5  12  10       64.18       61.37      5.22 o
  -4  12  10        4.09        3.82      2.78 o
  -3  12  10       81.81       77.10      4.51 o
  -2  12  10      148.58      158.45      7.71 o
  -1  12  10      530.35      481.89     14.09 o
   0  12  10       38.46       43.94      4.62 o
   1  12  10       36.00       37.23      5.32 o
   2  12  10       17.25       24.31      6.47 o
   3  12  10      142.49      143.38     12.13 o
   4  12  10       28.47       13.36      5.82 o
   5  12  10        0.93       -1.10      4.09 o
   6  12  10       23.42       30.26      5.42 o
   7  12  10       98.08      105.51      9.76 o
  -8  13  10       75.53       87.34      5.68 o
  -7  13  10       13.26       11.21      4.67 o
  -6  13  10        3.07        2.24      5.52 o
  -5  13  10       10.31       10.45      3.68 o
  -4  13  10       15.14       11.84      3.24 o
  -3  13  10       89.59       79.67      7.07 o
  -2  13  10      147.74      130.59      7.14 o
  -1  13  10       28.18       20.64      4.50 o
   0  13  10       77.98       70.28      8.28 o
   1  13  10        0.01       -0.42      4.88 o
   2  13  10       61.80       58.53     10.40 o
   3  13  10        8.07        2.70      7.32 o
   4  13  10       22.18       26.18      8.86 o
   5  13  10       13.93       28.34      6.12 o
   6  13  10        1.81       -4.43      4.90 o
   7  13  10        2.77       -5.30      5.30 o
  -8  14  10       11.92       17.93      4.13 o
  -7  14  10        0.10       -3.88      3.88 o
  -6  14  10       10.41       11.95      4.29 o
  -5  14  10        1.97       -2.15      3.40 o
  -4  14  10       13.08       12.61      3.33 o
  -3  14  10       23.84       10.75      5.58 o
  -2  14  10       82.10       98.16      8.71 o
  -1  14  10       45.85       45.82      8.09 o
   0  14  10       64.74       59.03      7.45 o
   1  14  10       36.65       37.51      6.67 o
   2  14  10       16.76        9.63      8.09 o
   3  14  10       19.23       37.35      9.24 o
   4  14  10      100.09      105.05      9.25 o
   5  14  10        0.00       -1.10      5.30 o
   6  14  10       92.08      111.34      9.53 o
  -7  15  10       23.10       29.22      7.16 o
  -6  15  10       13.41       15.56      4.61 o
  -5  15  10        0.05       -0.91      3.71 o
  -4  15  10       36.37       34.88      6.94 o
  -3  15  10        4.12       12.13      5.58 o
  -2  15  10      274.03      250.89     13.34 o
  -1  15  10        3.36       -0.74      5.30 o
   0  15  10        0.16       -4.44      5.03 o
   1  15  10       33.61       29.81      6.67 o
   2  15  10        0.48       -1.16      7.70 o
   3  15  10       18.13       23.10      8.86 o
   4  15  10       18.94       24.82      6.67 o
   5  15  10       71.48       79.56     11.17 o
   6  15  10        0.14       -0.96      5.72 o
  -6  16  10       31.35       40.83      7.35 o
  -5  16  10       12.04        3.34      5.57 o
  -4  16  10       40.91       55.29      8.00 o
  -3  16  10       94.44       79.25      8.97 o
  -2  16  10        9.19       16.56      6.26 o
  -1  16  10       10.34        7.96      5.97 o
   0  16  10        0.56        1.71      5.58 o
   1  16  10       14.99       17.75      6.12 o
   2  16  10        0.29       -4.62      7.70 o
   3  16  10        0.01       -6.16      7.32 o
   4  16  10       62.56       77.48      8.97 o
   5  16  10        3.67        9.27      8.66 o
  -5  17  10       37.63       43.03      8.27 o
  -4  17  10       51.99       64.70      8.98 o
  -3  17  10       13.03       13.48      6.53 o
  -2  17  10       20.73       22.25      6.67 o
  -1  17  10        1.71        1.11      6.16 o
   0  17  10        1.06       -5.42      5.42 o
   1  17  10        2.70        9.63      8.86 o
   2  17  10        1.76        9.24      8.47 o
   3  17  10       11.54       10.01      9.24 o
   4  17  10        7.49        4.45      6.24 o
  -4  18  10        2.21        4.43      6.81 o
  -3  18  10       32.41       23.70      7.34 o
  -2  18  10       12.85        3.13      8.28 o
  -1  18  10       12.58       10.40      6.53 o
   0  18  10       25.93       29.90      7.48 o
   1  18  10        3.19       -2.31      8.86 o
   2  18  10        0.64        5.39      9.24 o
   3  18  10       21.88       11.94      9.63 o
  -2  19  10        1.17       -2.26      6.39 o
  -1  19  10       19.47       14.97      7.32 o
   0  19  10       15.27       14.99      7.89 o
 -11   0  11       14.90       22.67      5.70 o
  -9   0  11       35.19       38.68      5.58 o
  -7   0  11        2.68        5.68      2.81 o
  -5   0  11      463.87      480.04     11.41 o
  -3   0  11      167.77      157.89      5.23 o
  -1   0  11        1.34       -1.51      1.51 o
   1   0  11        0.93        1.93      2.41 o
   3   0  11      228.66      218.32     13.86 o
   5   0  11      120.19       98.96     10.40 o
   7   0  11       54.64       49.67      9.63 o
   9   0  11       20.52       12.32      8.86 o
 -11   1  11        0.34        1.43      3.31 o
 -10   1  11       14.01       13.05      3.61 o
  -9   1  11       19.55       26.36      4.50 o
  -8   1  11        1.83       -0.35      1.97 o
  -7   1  11      170.21      164.22      4.68 o
  -6   1  11       67.77       54.69      2.59 o
  -5   1  11        8.73       17.13      1.83 o
  -4   1  11        3.27        2.81      1.40 o
  -3   1  11       16.34       15.47      1.56 o
  -2   1  11      153.48      159.14      3.54 o
  -1   1  11      707.33      693.78     11.00 o
   0   1  11        2.58       -1.14      1.14 o
   1   1  11      168.03      156.13      4.90 o
   2   1  11       12.03       17.99      3.51 o
   3   1  11        2.82       -3.12      3.12 o
   4   1  11        0.08       -2.51      3.40 o
   5   1  11       39.66       42.46      5.58 o
   6   1  11        0.10        0.41      4.49 o
   7   1  11       65.72       75.08      7.34 o
   8   1  11       45.36       59.79      7.45 o
   9   1  11        5.99        5.43      8.09 o
 -11   2  11        9.70       16.01      3.94 o
 -10   2  11       38.08       41.60      4.37 o
  -9   2  11        0.84        2.04      2.79 o
  -8   2  11       49.09       49.85      3.18 o
  -7   2  11        7.76        6.25      1.97 o
  -6   2  11       48.77       47.23      2.56 o
  -5   2  11      310.16      340.04     12.50 o
  -4   2  11       54.42       49.49      2.30 o
  -3   2  11      546.56      520.96      8.28 o
  -2   2  11      435.78      451.88      8.66 o
  -1   2  11        5.10        1.79      1.17 o
   0   2  11        0.25       -0.39      1.87 o
   1   2  11       28.90       27.20      2.76 o
   2   2  11        0.35       -1.32      1.94 o
   3   2  11       47.75       47.08      6.35 o
   4   2  11       29.99       19.13      7.51 o
   5   2  11        0.02       -3.81      8.66 o
   6   2  11       10.44       17.76      4.88 o
   7   2  11        1.27       -0.51      5.97 o
   8   2  11        1.55        3.23      5.36 o
   9   2  11        2.62        2.12      5.54 o
 -11   3  11       21.12       16.52      4.02 o
 -10   3  11       36.22       35.91      4.24 o
  -9   3  11        4.50        8.18      3.07 o
  -8   3  11       59.75       60.47      3.39 o
  -7   3  11       60.36       58.02      3.01 o
  -6   3  11       20.85       15.08      2.04 o
  -5   3  11       77.77       77.62      3.29 o
  -4   3  11      154.46      158.95      3.92 o
  -3   3  11       10.04       15.05      1.60 o
  -2   3  11       88.74       89.74      2.73 o
  -1   3  11     1292.40     1213.95     18.04 o
   0   3  11      357.09      368.86      9.17 o
   1   3  11        2.81       -1.41      1.41 o
   2   3  11       68.18       51.02      2.49 o
   3   3  11        7.62        6.58      2.56 o
   4   3  11      223.33      202.24      9.53 o
   5   3  11       15.06       17.57      4.53 o
   6   3  11        6.68        8.09      4.53 o
   7   3  11        8.06        7.67      4.77 o
   8   3  11        0.19       -0.26     10.40 o
   9   3  11       12.38       15.06      6.01 o
 -11   4  11       13.55        8.47      7.32 o
 -10   4  11        1.17        1.05      3.15 o
  -9   4  11       70.10       87.31      5.07 o
  -8   4  11       45.73       47.87      3.20 o
  -7   4  11       63.35       69.65      3.27 o
  -6   4  11       37.76       33.37      2.73 o
  -5   4  11       20.56       25.00      2.19 o
  -4   4  11      110.70      122.43      3.49 o
  -3   4  11        0.11       -0.97      0.97 o
  -2   4  11       27.06       29.73      2.06 o
  -1   4  11       10.81       10.29      1.72 o
   0   4  11       26.34       26.85      2.72 o
   1   4  11        9.87        9.17      1.58 o
   2   4  11      341.95      312.01      6.43 o
   3   4  11       43.04       46.65      4.07 o
   4   4  11      189.25      184.76      9.04 o
   5   4  11        0.02       -0.08      3.84 o
   6   4  11      184.13      177.36     12.32 o
   7   4  11       67.57       77.25      6.82 o
   8   4  11        1.77        1.67      4.62 o
   9   4  11        0.04       -4.90      4.90 o
 -10   5  11       15.08       19.84      3.85 o
  -9   5  11       41.20       33.45      3.91 o
  -8   5  11       31.96       24.25      3.46 o
  -7   5  11       12.71        6.74      2.28 o
  -6   5  11       32.27       25.23      2.58 o
  -5   5  11       57.84       60.91      2.93 o
  -4   5  11      125.34      119.50      3.79 o
  -3   5  11      238.76      253.77      6.44 o
  -2   5  11        4.24        4.78      1.49 o
  -1   5  11       35.52       27.26      2.18 o
   0   5  11      702.37      695.14     13.63 o
   1   5  11     1244.57     1198.42     20.05 o
   2   5  11       77.27       67.16      5.19 o
   3   5  11       91.49       82.89      4.16 o
   4   5  11      164.32      161.56      7.89 o
   5   5  11        0.02        0.79      4.81 o
   6   5  11       14.37       14.56      4.40 o
   7   5  11        0.06       -3.26      3.75 o
   8   5  11        2.82        3.00      4.44 o
   9   5  11        5.97        9.41      5.54 o
 -10   6  11        1.08        3.29      4.06 o
  -9   6  11        6.78        5.42      3.19 o
  -8   6  11       96.47      110.77      4.89 o
  -7   6  11       70.02       63.08      3.53 o
  -6   6  11      118.88      110.99      4.24 o
  -5   6  11        6.74        7.73      2.81 o
  -4   6  11      141.60      142.94      4.42 o
  -3   6  11      185.25      173.30      4.54 o
  -2   6  11       30.73       31.78      2.09 o
  -1   6  11        0.01       -0.44      2.19 o
   0   6  11      213.02      197.78      6.39 o
   1   6  11      375.94      355.98      7.43 o
   2   6  11       12.51       16.34      2.08 o
   3   6  11      171.38      162.85      5.09 o
   4   6  11       12.39       16.81      3.68 o
   5   6  11      142.17      134.38     13.86 o
   6   6  11        0.17        3.85      3.51 o
   7   6  11       55.58       59.66      7.89 o
   8   6  11        4.76        6.45      4.40 o
   9   6  11        0.00        0.73      5.19 o
 -10   7  11       11.32       20.13      4.04 o
  -9   7  11       14.07       15.45      3.62 o
  -8   7  11       13.24        9.09      4.00 o
  -7   7  11       99.68      102.05      4.69 o
  -6   7  11      133.28      100.21      4.49 o
  -5   7  11       16.49       17.55      3.22 o
  -4   7  11       22.03       18.99      2.27 o
  -3   7  11        4.19       -0.24      1.58 o
  -2   7  11        5.19        0.03      1.84 o
  -1   7  11       28.81       24.48      5.40 o
   0   7  11       64.86       59.82      4.13 o
   1   7  11      272.61      263.64      7.72 o
   2   7  11       84.65       81.27      4.35 o
   3   7  11        5.11       11.17      7.32 o
   4   7  11       84.81       90.82      5.90 o
   5   7  11       23.86       19.74      3.92 o
   6   7  11       17.19        5.01      8.86 o
   7   7  11        7.63        4.38      3.85 o
   8   7  11        2.20       -4.41      4.44 o
 -10   8  11       29.77       42.93      4.78 o
  -9   8  11       15.81       10.14      4.08 o
  -8   8  11       18.97       23.35      3.72 o
  -7   8  11        0.00        4.90      2.89 o
  -6   8  11       43.01       51.01      3.52 o
  -5   8  11      206.48      204.44      6.05 o
  -4   8  11       22.38       21.10      2.82 o
  -3   8  11      148.10      138.10      4.91 o
  -2   8  11      152.71      152.33      5.00 o
  -1   8  11        3.99        0.85      2.46 o
   0   8  11       74.47       63.56      4.05 o
   1   8  11      879.26      868.94     18.81 o
   2   8  11      242.48      250.62      7.62 o
   3   8  11      337.79      333.64     15.21 o
   4   8  11       44.38       45.61      6.38 o
   5   8  11       76.38       91.34      6.23 o
   6   8  11       40.12       24.64     10.40 o
   7   8  11       82.32       95.88     15.40 o
   8   8  11        0.85        1.56      3.90 o
  -9   9  11        1.08       -1.34      3.24 o
  -8   9  11       16.60       24.02      3.73 o
  -7   9  11        8.31       20.71      3.43 o
  -6   9  11       24.79       28.76      3.04 o
  -5   9  11        8.03        8.43      2.54 o
  -4   9  11        7.27        6.85      2.40 o
  -3   9  11       28.01       25.43      5.39 o
  -2   9  11      314.60      306.38      9.15 o
  -1   9  11       42.47       51.31      3.93 o
   0   9  11       89.69       86.50      8.28 o
   1   9  11      513.77      531.23     15.69 o
   2   9  11      256.92      247.81      7.84 o
   3   9  11       19.20       24.46      5.74 o
   4   9  11       67.42       75.89      7.76 o
   5   9  11       52.34       64.93      6.32 o
   6   9  11        0.56       -2.85      4.31 o
   7   9  11       27.78       14.25     10.78 o
   8   9  11       25.63       41.20     12.71 o
  -9  10  11        7.34        9.97      5.84 o
  -8  10  11       38.72       37.55      4.30 o
  -7  10  11        0.20        0.29      2.87 o
  -6  10  11       69.32       87.30      5.03 o
  -5  10  11      110.58      103.56      4.55 o
  -4  10  11        1.25        0.02      2.12 o
  -3  10  11      180.98      183.21      7.93 o
  -2  10  11      104.40       98.87      6.75 o
  -1  10  11       45.91       48.64      4.04 o
   0  10  11      341.27      352.74      9.93 o
   1  10  11      599.18      563.49     16.67 o
   2  10  11      231.68      227.84      9.73 o
   3  10  11       16.33       24.93      6.01 o
   4  10  11       38.00       29.76      6.19 o
   5  10  11        0.36       -2.38      3.61 o
   6  10  11        2.62        0.71      4.00 o
   7  10  11        6.69       -3.85     10.01 o
   8  10  11       10.99       15.40     11.55 o
  -9  11  11       55.92       62.14      5.26 o
  -8  11  11       10.20       17.86      5.89 o
  -7  11  11        3.03       -0.34      2.92 o
  -6  11  11       60.99       62.33      4.46 o
  -5  11  11       44.93       41.50      3.37 o
  -4  11  11        3.51        1.48      2.13 o
  -3  11  11      127.53      144.08      8.10 o
  -2  11  11      223.61      239.76      9.32 o
  -1  11  11       20.04       25.28      4.18 o
   0  11  11      109.01      114.72      5.71 o
   1  11  11        6.15        2.31      4.05 o
   2  11  11        5.92        5.82      3.99 o
   3  11  11       17.66       19.25      5.92 o
   4  11  11       22.29       21.90      6.01 o
   5  11  11       19.13       32.84      5.74 o
   6  11  11        8.81       10.37      4.44 o
   7  11  11        1.39       24.64     12.71 o
  -8  12  11        0.05        0.92      3.39 o
  -7  12  11        0.06       -3.42      4.17 o
  -6  12  11        1.77        5.26      2.96 o
  -5  12  11        6.86        3.17      2.83 o
  -4  12  11      107.96      109.62      5.45 o
  -3  12  11      399.52      372.15     12.37 o
  -2  12  11      314.37      290.34     10.47 o
  -1  12  11       21.57       20.57      5.94 o
   0  12  11      191.88      174.83     10.62 o
   1  12  11       16.85       12.40      4.45 o
   2  12  11        0.17       -3.70      4.88 o
   3  12  11       18.37       16.28      7.89 o
   4  12  11        0.44       -2.10      5.46 o
   5  12  11        0.45        5.39      4.40 o
   6  12  11       28.51       30.66      6.59 o
   7  12  11       24.41       48.44      7.75 o
  -8  13  11        0.75       -1.11      3.52 o
  -7  13  11       16.02       24.98      4.04 o
  -6  13  11        0.00        1.31      2.92 o
  -5  13  11        8.47       10.80      4.54 o
  -4  13  11       11.85       26.96      4.65 o
  -3  13  11       15.81       16.02      4.29 o
  -2  13  11       14.82        8.93      3.88 o
  -1  13  11       34.05       27.05      4.29 o
   0  13  11       34.28       35.87      6.74 o
   1  13  11       16.92       17.21      5.58 o
   2  13  11       10.45       14.63      8.47 o
   3  13  11       76.32       82.01     11.55 o
   4  13  11       67.41       77.01     11.17 o
   5  13  11       12.02       24.58      6.12 o
   6  13  11        1.63       -3.66      5.17 o
  -7  14  11        0.81        4.00      3.47 o
  -6  14  11        1.32       -0.24      3.09 o
  -5  14  11        2.06       -0.93      5.23 o
  -4  14  11       18.40       21.85      6.24 o
  -3  14  11       86.00      101.17     11.59 o
  -2  14  11       15.07       20.32      4.65 o
  -1  14  11        1.47        4.51      5.30 o
   0  14  11       37.39       27.95      6.74 o
   1  14  11        5.08        0.96      5.17 o
   2  14  11       19.65       20.02      8.86 o
   3  14  11        7.62       23.10      8.86 o
   4  14  11        8.45        7.28      5.92 o
   5  14  11       59.26       76.06      8.30 o
   6  14  11       40.97       50.81      7.76 o
  -6  15  11        7.42        9.28      6.25 o
  -5  15  11        0.00        3.47      5.72 o
  -4  15  11       53.49       57.19      8.03 o
  -3  15  11       74.26       52.19      7.90 o
  -2  15  11       51.71       49.62      7.00 o
  -1  15  11       40.37       39.49      7.06 o
   0  15  11        4.33        3.75      5.58 o
   1  15  11        3.13       -1.60      5.78 o
   2  15  11        5.65       -3.85      7.32 o
   3  15  11       11.15       11.17      8.09 o
   4  15  11        4.02        3.74      6.12 o
   5  15  11        0.10       -0.12      5.85 o
  -6  16  11       43.67       44.26      8.39 o
  -5  16  11        2.56        2.12      6.26 o
  -4  16  11        0.72       -2.31      5.99 o
  -3  16  11        0.40        1.61      5.81 o
  -2  16  11       51.27       52.43     12.32 o
  -1  16  11       41.88       43.95      7.62 o
   0  16  11        6.11        1.27      5.78 o
   1  16  11        9.17        7.20      5.81 o
   2  16  11        4.71       -3.47      8.09 o
   3  16  11       39.19       68.15     11.94 o
   4  16  11       38.38       61.77     13.86 o
  -4  17  11       28.19       26.74      7.61 o
  -3  17  11        0.15       -3.15      5.70 o
  -2  17  11        8.18       15.21      6.53 o
  -1  17  11       50.13       60.39      8.44 o
   0  17  11        3.70       -5.42      5.42 o
   1  17  11       19.47       21.18     10.01 o
   2  17  11        0.05       -7.70      7.70 o
   3  17  11       32.00       49.29     11.55 o
  -3  18  11       25.90       25.19      7.73 o
  -2  18  11        8.27        2.18      6.39 o
  -1  18  11        5.86        6.93      6.53 o
   0  18  11        1.42       -0.79      6.12 o
   1  18  11       13.20       -4.62      8.86 o
 -10   0  12      198.02      215.31     11.43 o
  -8   0  12       12.27       12.39      3.29 o
  -6   0  12      416.74      402.87     12.00 o
  -4   0  12     1352.51     1219.12     24.82 o
  -2   0  12      360.94      332.52     10.00 o
   0   0  12       91.98       92.38      5.18 o
   2   0  12      300.88      262.60     15.40 o
   4   0  12      282.74      262.98     16.56 o
   6   0  12       18.42       18.48      8.47 o
   8   0  12       55.56       61.22     10.78 o
 -10   1  12        4.78        5.86      3.58 o
  -9   1  12       25.04       20.38      3.61 o
  -8   1  12       10.43       12.19      2.38 o
  -7   1  12        0.38       -0.42      1.85 o
  -6   1  12        0.27        0.59      1.64 o
  -5   1  12      244.11      223.19      5.00 o
  -4   1  12       47.91       56.03      2.62 o
  -3   1  12      149.61      129.81      3.58 o
  -2   1  12       13.84       13.36      1.60 o
  -1   1  12        4.91        3.75      1.20 o
   0   1  12      414.33      441.73      8.36 o
   1   1  12        7.42        4.94      1.98 o
   2   1  12        5.86       -0.66      3.40 o
   3   1  12       20.78       16.74      4.21 o
   4   1  12        0.48       -7.22      7.89 o
   5   1  12        2.43       -1.68      4.33 o
   6   1  12      283.47      290.36     13.20 o
   7   1  12        0.69        4.03      6.55 o
   8   1  12       13.91       23.00      6.36 o
   9   1  12        0.14       -0.61      5.81 o
 -10   2  12        2.18        1.13      3.35 o
  -9   2  12        0.13       -1.12      2.88 o
  -8   2  12        3.78        7.27      2.62 o
  -7   2  12       26.79       38.31      2.75 o
  -6   2  12       71.99       66.01      2.93 o
  -5   2  12      283.38      258.85      5.45 o
  -4   2  12      602.87      533.09      8.80 o
  -3   2  12      501.06      495.91      8.87 o
  -2   2  12      367.95      310.23      7.23 o
  -1   2  12      765.83      724.90     12.85 o
   0   2  12       74.73       71.15      3.40 o
   1   2  12       98.62       72.78      3.72 o
   2   2  12      250.22      239.49     24.84 o
   3   2  12        7.96        1.33      3.42 o
   4   2  12       16.30       10.66      5.58 o
   5   2  12        9.56        1.68      5.01 o
   6   2  12        4.38        2.08      5.97 o
   7   2  12       10.47       17.77      5.70 o
   8   2  12        0.82       -2.77      5.18 o
   9   2  12        6.02       16.19      6.66 o
 -10   3  12       24.41       32.29      4.33 o
  -9   3  12       37.93       47.55      4.45 o
  -8   3  12       17.10       14.66      2.85 o
  -7   3  12       11.81       11.35      2.50 o
  -6   3  12      180.76      191.73     12.53 o
  -5   3  12      186.98      180.47      5.52 o
  -4   3  12      183.62      190.73      8.03 o
  -3   3  12      729.10      689.93     11.62 o
  -2   3  12      187.68      190.39      4.27 o
  -1   3  12       26.45       29.85      2.25 o
   0   3  12      106.23      100.03      4.47 o
   1   3  12      403.03      398.49     11.20 o
   2   3  12       34.51       36.56      3.74 o
   3   3  12       32.69       35.46      4.98 o
   4   3  12        5.92        0.39      3.70 o
   5   3  12       35.22       29.21      5.18 o
   6   3  12      116.98      121.59      8.14 o
   7   3  12       10.32        9.36      6.93 o
   8   3  12        6.85        4.98      5.78 o
   9   3  12        0.96       -5.46      5.46 o
 -10   4  12       44.34       73.10      5.42 o
  -9   4  12       90.74       96.62      5.62 o
  -8   4  12        0.39       -2.11      2.60 o
  -7   4  12       23.71       23.07      3.07 o
  -6   4  12      123.02      123.75      5.16 o
  -5   4  12      116.70      114.26      3.72 o
  -4   4  12        0.25        1.28      1.58 o
  -3   4  12       76.61       83.12      2.98 o
  -2   4  12      109.92      109.14      3.68 o
  -1   4  12       34.70       28.95      3.47 o
   0   4  12      119.19      113.93      4.28 o
   1   4  12      358.16      364.37      9.20 o
   2   4  12      488.34      483.81     11.62 o
   3   4  12       23.28       20.68      3.96 o
   4   4  12       45.49       52.84      5.34 o
   5   4  12       18.82       13.82      4.77 o
   6   4  12        0.31        1.61      4.20 o
   7   4  12        0.07       -2.67      4.42 o
   8   4  12        6.91       -1.93      6.16 o
   9   4  12        3.34       -1.54      6.55 o
 -10   5  12       17.45       23.64      4.14 o
  -9   5  12        3.30        2.03      3.26 o
  -8   5  12       40.40       42.34      4.07 o
  -7   5  12        8.45       12.52      2.34 o
  -6   5  12        2.37        4.71      2.08 o
  -5   5  12       11.45        9.79      2.08 o
  -4   5  12        5.21        7.55      1.86 o
  -3   5  12       25.54       25.75      2.17 o
  -2   5  12     1440.90     1357.06     22.41 o
  -1   5  12       98.00       92.91      4.55 o
   0   5  12     1175.50     1074.39     20.11 o
   1   5  12      290.33      287.56      7.03 o
   2   5  12       45.65       45.16      4.38 o
   3   5  12       78.57       86.26      4.04 o
   4   5  12       43.80       31.51      4.60 o
   5   5  12       60.21       67.63      5.94 o
   6   5  12        1.08       -2.60      3.71 o
   7   5  12        4.47        6.53      6.16 o
   8   5  12        5.42        4.34      4.66 o
 -10   6  12       28.45       39.86      4.74 o
  -9   6  12       13.45       15.06      3.69 o
  -8   6  12        1.71        0.08      2.87 o
  -7   6  12       12.41        9.30      2.47 o
  -6   6  12       21.55       17.49      2.58 o
  -5   6  12      126.25      115.79      4.55 o
  -4   6  12        1.01        0.88      2.14 o
  -3   6  12       40.93       40.02      3.08 o
  -2   6  12      112.22      122.31      7.47 o
  -1   6  12        6.17        1.42      2.97 o
   0   6  12       80.58       76.21      3.74 o
   1   6  12        0.27        3.31      2.56 o
   2   6  12       22.90       17.52      2.97 o
   3   6  12       22.14       23.08      2.55 o
   4   6  12        0.16        0.00      3.47 o
   5   6  12        0.58        0.62      3.21 o
   6   6  12       11.51        8.47      3.55 o
   7   6  12        3.30        0.00      3.82 o
   8   6  12        0.24       -4.13      4.13 o
 -10   7  12        4.48        2.61      3.68 o
  -9   7  12       43.50       46.53      4.61 o
  -8   7  12       47.07       50.11      4.40 o
  -7   7  12       27.26       27.88      3.63 o
  -6   7  12        7.33        5.14      2.48 o
  -5   7  12       15.00       17.33      2.58 o
  -4   7  12       16.73       11.14      2.14 o
  -3   7  12        7.02        3.56      1.59 o
  -2   7  12      181.89      163.47      6.26 o
  -1   7  12       24.13       21.05      4.56 o
   0   7  12       14.77       12.25      2.89 o
   1   7  12        1.37       -0.58      2.46 o
   2   7  12      152.50      145.17      5.73 o
   3   7  12        2.93        0.12      1.85 o
   4   7  12       44.18       40.06      7.44 o
   5   7  12       57.87       65.46     11.94 o
   6   7  12        0.22        0.00      8.47 o
   7   7  12        0.18       -6.55      8.86 o
   8   7  12        2.19       -0.78      4.40 o
  -9   8  12       12.76       16.32      3.81 o
  -8   8  12       44.76       49.73      6.56 o
  -7   8  12       99.51      107.97      5.58 o
  -6   8  12       66.80       75.25      4.41 o
  -5   8  12       43.98       50.59      3.76 o
  -4   8  12       28.38       24.61      2.63 o
  -3   8  12       25.70       19.44      2.57 o
  -2   8  12       17.49       13.10      3.04 o
  -1   8  12       94.81       81.21      4.72 o
   0   8  12      382.56      343.88      9.54 o
   1   8  12       51.40       52.93      5.27 o
   2   8  12      112.16      114.58      5.00 o
   3   8  12        8.99       13.71      5.26 o
   4   8  12       50.08       54.61      6.83 o
   5   8  12       12.05       11.55      9.24 o
   6   8  12        0.86        5.78      8.86 o
   7   8  12       16.46        8.47     10.78 o
   8   8  12        0.05       -4.24     10.01 o
  -9   9  12       10.06        2.57      3.56 o
  -8   9  12        4.06       13.20      3.63 o
  -7   9  12       25.68       24.73      3.73 o
  -6   9  12       85.53       86.27      6.11 o
  -5   9  12       61.20       51.53      3.46 o
  -4   9  12      110.49      119.29      5.45 o
  -3   9  12       28.35       20.60      3.85 o
  -2   9  12       12.05        5.50      2.91 o
  -1   9  12        3.92       -0.03      2.64 o
   0   9  12       95.66      106.25      5.27 o
   1   9  12      264.83      259.66     10.18 o
   2   9  12       46.43       57.04      5.50 o
   3   9  12        0.82        0.78      4.90 o
   4   9  12       13.26       16.06      5.54 o
   5   9  12        6.30        4.89      6.35 o
   6   9  12        2.62        1.93      9.24 o
   7   9  12        1.53       -6.93      9.63 o
  -9  10  12       24.87       21.77      4.27 o
  -8  10  12       65.64       66.53      9.11 o
  -7  10  12        1.58        0.09      3.33 o
  -6  10  12       61.69       71.78      5.06 o
  -5  10  12       28.47       27.06      3.03 o
  -4  10  12        2.99        0.62      2.59 o
  -3  10  12        0.11       -1.41      3.40 o
  -2  10  12       16.18       11.35      3.68 o
  -1  10  12        0.43       -1.84      2.73 o
   0  10  12      252.59      267.88     10.55 o
   1  10  12       32.34       34.91      5.09 o
   2  10  12       14.26       16.44      4.69 o
   3  10  12       33.87       28.11     17.52 o
   4  10  12       14.71        9.41      5.54 o
   5  10  12       20.37       20.69      7.51 o
   6  10  12        1.52        1.54      9.24 o
   7  10  12        9.52        4.24     10.78 o
  -8  11  12        1.29        1.95      3.54 o
  -7  11  12        5.95        2.82      3.21 o
  -6  11  12        5.38        8.17      3.45 o
  -5  11  12       16.39       14.65      4.06 o
  -4  11  12       78.96       75.04      5.95 o
  -3  11  12       20.65       21.10      4.24 o
  -2  11  12        1.64       -1.66      3.32 o
  -1  11  12       43.20       39.90      5.02 o
   0  11  12       18.87       18.27      4.65 o
   1  11  12       44.95       46.46      5.59 o
   2  11  12       28.97       39.04      7.03 o
   3  11  12        2.63        0.55      5.18 o
   4  11  12        4.17       -2.41      5.36 o
   5  11  12        0.00        2.54      4.19 o
   6  11  12       26.44       24.26     11.94 o
   7  11  12       23.23        3.47     11.17 o
  -8  12  12        4.37        6.95      4.22 o
  -7  12  12        8.04        4.63      3.36 o
  -6  12  12        0.86        1.50      3.06 o
  -5  12  12        2.89        0.25      3.47 o
  -4  12  12       10.39       14.96      4.55 o
  -3  12  12        0.10       -2.87      3.67 o
  -2  12  12       88.20       94.76      6.28 o
  -1  12  12       60.58       59.37      5.03 o
   0  12  12        0.81       -4.31      4.49 o
   1  12  12        0.02       -3.67      3.67 o
   2  12  12       13.47        3.07      5.46 o
   3  12  12        0.29       -5.06      5.06 o
   4  12  12        9.15        4.46      5.54 o
   5  12  12        2.67        4.42      4.50 o
   6  12  12        1.17        0.55      4.49 o
  -7  13  12        1.87        4.54      5.67 o
  -6  13  12        3.96        2.76      4.06 o
  -5  13  12       20.56       13.09      6.26 o
  -4  13  12        6.96       -1.16      5.45 o
  -3  13  12       32.84       28.85      4.80 o
  -2  13  12        1.62        3.39      7.46 o
  -1  13  12       55.06       51.41      7.35 o
   0  13  12       27.04       12.09      5.58 o
   1  13  12        0.25       -3.66      4.63 o
   2  13  12       46.33       46.20     10.01 o
   3  13  12       45.29       49.67     10.40 o
   4  13  12       14.95        3.47      7.32 o
   5  13  12        9.46       10.74      5.85 o
   6  13  12        2.20        3.47      8.47 o
  -7  14  12        9.00       10.18      6.79 o
  -6  14  12        3.39       -2.50      5.99 o
  -5  14  12        7.41        7.54      5.85 o
  -4  14  12       16.31       19.66      6.52 o
  -3  14  12        1.06       20.02     23.87 o
  -2  14  12        9.84        6.73      4.04 o
  -1  14  12        0.45       -4.99      4.99 o
   0  14  12        0.02        4.24      5.45 o
   1  14  12       20.14       10.72      5.85 o
   2  14  12       11.91        9.24      8.47 o
   3  14  12        0.65       -6.55      6.55 o
   4  14  12        6.95        7.85      6.55 o
   5  14  12      111.35      151.03     23.10 o
  -6  15  12        1.76        4.47      6.39 o
  -5  15  12        8.76       -0.32      5.97 o
  -4  15  12        1.47       10.69      6.36 o
  -3  15  12      123.99      130.86     10.61 o
  -2  15  12        1.47       -5.03      5.03 o
  -1  15  12        1.05       -1.53      5.30 o
   0  15  12        1.46       -0.63      5.15 o
   1  15  12        7.42       18.43      6.24 o
   2  15  12        0.80        4.24      8.09 o
   3  15  12        0.84       -3.08      7.70 o
   4  15  12        4.67       -5.42      5.42 o
  -5  16  12        4.67       11.94      7.08 o
  -4  16  12        0.02        1.20     10.59 o
  -3  16  12       12.03       13.43      6.36 o
  -2  16  12       21.39       25.73      7.02 o
  -1  16  12       17.57       28.36      7.08 o
   0  16  12        2.88        0.58      5.72 o
   1  16  12       14.66       25.77      6.94 o
   2  16  12        7.91       14.63      9.24 o
   3  16  12        1.86        6.55      8.86 o
  -3  17  12       47.03       54.84     10.20 o
  -2  17  12        3.62       -1.16      9.05 o
  -1  17  12        0.06        6.22      6.39 o
   0  17  12        1.12        6.91      9.63 o
   1  17  12       10.17       12.32      9.63 o
   2  17  12        2.10       -0.77      8.86 o
  -9   0  13        1.65       -0.77      4.36 o
  -7   0  13       42.51       43.82      4.50 o
  -5   0  13      576.81      530.54     12.86 o
  -3   0  13      580.82      537.65     12.55 o
  -1   0  13      211.46      215.23      7.70 o
   1   0  13      132.46      132.45     11.17 o
   3   0  13      431.35      390.43     21.56 o
   5   0  13      129.27      102.04     11.94 o
   7   0  13       13.59       11.55      8.47 o
 -10   1  13      118.54      149.71      7.26 o
  -9   1  13        3.37        8.56      3.67 o
  -8   1  13       33.07       30.33      3.75 o
  -7   1  13        1.49        5.02      2.12 o
  -6   1  13      115.72      120.08      3.94 o
  -5   1  13       65.30       58.23      2.90 o
  -4   1  13       57.25       49.37      2.59 o
  -3   1  13       20.19       12.73      1.90 o
  -2   1  13        3.16       -0.62      1.15 o
  -1   1  13      112.60      101.54      3.50 o
   0   1  13        0.63       -3.11      3.11 o
   1   1  13      223.14      195.72      9.82 o
   2   1  13        3.03       -2.24      3.78 o
   3   1  13        0.26       -3.67      3.67 o
   4   1  13        8.63        9.59      4.49 o
   5   1  13      323.45      289.69     13.19 o
   6   1  13        0.14       -4.60      4.60 o
   7   1  13       26.18       26.88      6.09 o
   8   1  13        0.00       -1.16      5.72 o
 -10   2  13       82.46       89.89      6.01 o
  -9   2  13        0.39        2.48      3.24 o
  -8   2  13        0.35       -0.30      2.77 o
  -7   2  13      164.98      165.30      5.03 o
  -6   2  13       60.14       59.32      3.03 o
  -5   2  13       16.29       13.88      2.11 o
  -4   2  13       90.61      104.08      3.52 o
  -3   2  13      303.10      286.59      6.27 o
  -2   2  13        0.81       -1.53      1.53 o
  -1   2  13       14.34       12.69      2.21 o
   0   2  13      159.94      146.22      4.90 o
   1   2  13      343.79      325.68     13.19 o
   2   2  13      292.58      237.08     10.85 o
   3   2  13       78.46       84.62      6.66 o
   4   2  13        4.31        4.13      4.06 o
   5   2  13       24.75       34.34      9.82 o
   6   2  13        0.39       -1.59      4.60 o
   7   2  13        3.34       -1.06      5.26 o
   8   2  13        1.32        2.60      5.74 o
 -10   3  13        5.77       12.22      3.92 o
  -9   3  13        2.12        1.48      3.31 o
  -8   3  13        6.12        5.48      3.16 o
  -7   3  13       55.05       65.82      3.44 o
  -6   3  13      299.53      302.37      7.29 o
  -5   3  13       23.36       23.69      2.75 o
  -4   3  13        0.24       -1.11      1.58 o
  -3   3  13      559.49      497.07      8.39 o
  -2   3  13     1169.15     1118.00     17.59 o
  -1   3  13        6.16        0.70      2.11 o
   0   3  13       89.15       84.70      4.34 o
   1   3  13       33.85       33.43      3.17 o
   2   3  13       34.25       25.75      6.35 o
   3   3  13       81.48       79.79      6.47 o
   4   3  13      123.88      115.62      7.77 o
   5   3  13       76.34       74.74      8.66 o
   6   3  13        7.55        8.92      4.90 o
   7   3  13       32.30       35.94      6.27 o
   8   3  13        0.27       -5.97      5.97 o
 -10   4  13        9.13        6.68      3.87 o
  -9   4  13       16.24       19.29      4.95 o
  -8   4  13       33.16       44.24      7.67 o
  -7   4  13        0.30       -0.18      2.23 o
  -6   4  13        2.20       -0.46      1.97 o
  -5   4  13        2.15        4.99      1.91 o
  -4   4  13       52.05       38.49      3.86 o
  -3   4  13       55.02       57.25      2.90 o
  -2   4  13      440.70      431.48      9.95 o
  -1   4  13        9.62        8.50      4.89 o
   0   4  13       41.15       42.61      3.46 o
   1   4  13      416.17      388.60     13.37 o
   2   4  13      115.41      104.71      7.70 o
   3   4  13       24.40       21.45      4.42 o
   4   4  13        0.25       -2.08      3.84 o
   5   4  13       18.31       23.47      8.86 o
   6   4  13       10.81       -0.39      4.49 o
   7   4  13        2.64        4.57      4.84 o
   8   4  13        0.21        1.54      4.95 o
 -10   5  13        0.16       -2.57      3.56 o
  -9   5  13       98.43      107.56      6.45 o
  -8   5  13        0.07        0.03      3.02 o
  -7   5  13        0.74       -1.11      2.50 o
  -6   5  13        0.25       -0.34      1.93 o
  -5   5  13        0.71        0.65      1.83 o
  -4   5  13       10.09       15.00      2.45 o
  -3   5  13        0.06        1.24      1.68 o
  -2   5  13      134.01      137.58      5.24 o
  -1   5  13      412.96      359.03      8.70 o
   0   5  13        0.25       -0.41      2.10 o
   1   5  13      771.75      780.15     20.61 o
   2   5  13       29.82       20.09      3.34 o
   3   5  13        1.64       -1.30      5.39 o
   4   5  13       51.04       59.66      5.83 o
   5   5  13       46.64       43.73      5.54 o
   6   5  13       17.38       17.66      4.95 o
   7   5  13        7.90        4.76      4.44 o
   8   5  13        0.01       -1.13      4.60 o
  -9   6  13        2.35        0.99      3.43 o
  -8   6  13        5.07        2.69      3.13 o
  -7   6  13        0.95       -2.50      2.50 o
  -6   6  13        9.64        7.36      2.18 o
  -5   6  13       59.75       52.55      3.56 o
  -4   6  13        0.86        1.73      2.38 o
  -3   6  13      199.98      189.33      6.87 o
  -2   6  13        6.36        0.88      2.42 o
  -1   6  13       93.38       93.84      4.36 o
   0   6  13       56.68       58.49      3.44 o
   1   6  13       13.19       17.40      3.09 o
   2   6  13       66.49       71.49      6.14 o
   3   6  13      341.28      310.92     12.66 o
   4   6  13       14.42       10.29      4.01 o
   5   6  13       46.35       52.18      5.13 o
   6   6  13       43.93       42.62      4.91 o
   7   6  13        5.75       -1.35      3.82 o
   8   6  13        0.38       -2.99      7.51 o
  -9   7  13        5.61        1.80      3.61 o
  -8   7  13       49.35       52.18      4.63 o
  -7   7  13        1.92       -1.26      2.91 o
  -6   7  13        1.33       -0.89      2.34 o
  -5   7  13        3.50        2.97      2.28 o
  -4   7  13       14.55       13.05      2.68 o
  -3   7  13        3.90        7.02      2.82 o
  -2   7  13       54.19       48.44      4.78 o
  -1   7  13      188.07      178.08      6.63 o
   0   7  13        2.00        0.60      2.18 o
   1   7  13      217.92      230.62      7.47 o
   2   7  13       23.74       26.20      4.90 o
   3   7  13       65.40       69.32      4.69 o
   4   7  13        2.45       -3.85      8.09 o
   5   7  13       19.94        5.78      8.47 o
   6   7  13       19.48       14.63     10.40 o
   7   7  13        0.61        3.08      9.63 o
  -9   8  13        0.01       -3.46      3.46 o
  -8   8  13       24.98       24.57      4.20 o
  -7   8  13        1.76       -0.34      3.00 o
  -6   8  13       32.36       28.20      3.64 o
  -5   8  13        1.15       -1.57      2.26 o
  -4   8  13       20.60       20.85      3.69 o
  -3   8  13       53.19       43.12      4.13 o
  -2   8  13      117.83      120.77      5.75 o
  -1   8  13      117.54      108.12      5.32 o
   0   8  13       53.06       55.20      6.77 o
   1   8  13        8.59        6.74      2.87 o
   2   8  13        4.38        0.51      2.65 o
   3   8  13       29.10       32.49      3.66 o
   4   8  13       31.79       25.03     10.01 o
   5   8  13        8.61        6.16      8.86 o
   6   8  13        0.00       10.01     10.01 o
   7   8  13        1.03       -9.24      9.24 o
  -9   9  13       36.74       32.77      7.48 o
  -8   9  13        1.12        1.45      3.29 o
  -7   9  13       25.38       17.38      3.53 o
  -6   9  13      106.05      100.41      5.35 o
  -5   9  13        2.68        6.59      2.91 o
  -4   9  13        1.30       -1.01      3.22 o
  -3   9  13       34.08       23.29      4.23 o
  -2   9  13       91.23       87.45      8.46 o
  -1   9  13        5.98        5.58      3.01 o
   0   9  13       23.58       23.30      4.55 o
   1   9  13        4.34        7.67      4.05 o
   2   9  13       37.93       40.05      3.76 o
   3   9  13       44.12       45.05      7.03 o
   4   9  13       14.09       17.33     10.01 o
   5   9  13       16.35       21.95     10.40 o
   6   9  13        4.50        0.00      9.24 o
   7   9  13        6.69        4.62     11.17 o
  -8  10  13        1.31        4.05      3.52 o
  -7  10  13       16.72       14.71      6.34 o
  -6  10  13        9.71       10.58      4.20 o
  -5  10  13       68.22       77.60      9.76 o
  -4  10  13        2.97        0.96      3.49 o
  -3  10  13       23.06       31.68      4.42 o
  -2  10  13       22.40       21.47      5.47 o
  -1  10  13       57.33       59.68      6.34 o
   0  10  13        1.27        4.47      4.05 o
   1  10  13        0.75        1.73      4.22 o
   2  10  13      173.05      172.88     11.35 o
   3  10  13       35.59       39.56      7.03 o
   4  10  13       62.02       65.93      7.91 o
   5  10  13        4.18       -6.16      8.86 o
   6  10  13        2.18       -3.47      9.63 o
  -8  11  13        2.11       -1.02      3.49 o
  -7  11  13       72.65       83.85      7.84 o
  -6  11  13        2.05        3.89      3.77 o
  -5  11  13        4.38       -4.76      5.03 o
  -4  11  13       16.29       20.09      4.39 o
  -3  11  13       68.23       73.80      5.93 o
  -2  11  13       49.17       46.03      4.98 o
  -1  11  13       84.84       86.49      7.90 o
   0  11  13        0.06       -3.77      3.77 o
   1  11  13       30.35       33.24      5.32 o
   2  11  13        0.82        1.87      5.36 o
   3  11  13        8.43        5.43      5.41 o
   4  11  13        0.45        5.20      5.62 o
   5  11  13        1.46       -8.47      8.47 o
   6  11  13       11.14       -9.63      9.63 o
  -7  12  13        4.51        6.49      4.42 o
  -6  12  13       19.31       26.26      7.18 o
  -5  12  13        0.09       -3.48      5.42 o
  -4  12  13       66.38       57.46      8.03 o
  -3  12  13       54.22       50.29      5.49 o
  -2  12  13        6.94        9.13      3.92 o
  -1  12  13       98.43       97.36      8.70 o
   0  12  13        0.00        1.35      4.88 o
   1  12  13        5.82        4.24      4.90 o
   2  12  13        7.41        2.20      5.70 o
   3  12  13        1.08       -0.75      5.54 o
   4  12  13        0.03       -5.19      5.19 o
   5  12  13       16.82       14.14      5.14 o
  -7  13  13        2.20       12.71     10.01 o
  -6  13  13        0.84       -1.09      5.92 o
  -5  13  13        1.55       -5.45      5.45 o
  -4  13  13        8.76        9.29      5.97 o
  -3  13  13        1.01        7.92      4.24 o
  -2  13  13      116.39      130.96      9.81 o
  -1  13  13        0.84       -3.80      5.20 o
   0  13  13        0.08       -1.42      5.03 o
   1  13  13        0.62       -3.74      5.01 o
   2  13  13       16.55       18.87      8.86 o
   3  13  13        3.93       -1.54      7.32 o
   4  13  13       19.57       28.49      9.24 o
   5  13  13        0.05       -3.89      9.05 o
  -6  14  13        1.54        3.50      9.05 o
  -5  14  13       15.56       29.63      7.48 o
  -4  14  13        0.43       -7.51      7.51 o
  -3  14  13        3.01        3.18      9.63 o
  -2  14  13       26.80       27.34      6.81 o
  -1  14  13        7.71        3.13      5.97 o
   0  14  13        2.79        6.38      5.58 o
   1  14  13       25.60       21.70      6.39 o
   2  14  13        6.23       -2.31      8.09 o
   3  14  13       23.35       16.56      8.47 o
   4  14  13        0.87        2.10      8.86 o
  -5  15  13        7.57        9.45      6.67 o
  -4  15  13       63.51       63.92      8.97 o
  -3  15  13        7.72        4.62      5.99 o
  -2  15  13        1.81        7.51      6.26 o
  -1  15  13        5.53        5.92      5.85 o
   0  15  13        0.82       -2.92      5.30 o
   1  15  13        0.14       -4.45      5.42 o
   2  15  13        3.12        4.62      8.86 o
   3  15  13        8.26        2.31      8.09 o
  -4  16  13        8.44        3.36     10.20 o
  -3  16  13       17.73       15.12      6.94 o
  -2  16  13        3.98        6.44      5.97 o
  -1  16  13       11.53       11.36      6.81 o
   0  16  13       14.97       18.27      6.67 o
   1  16  13        1.11        1.17      7.51 o
   2  16  13        0.95       -3.85      8.09 o
 -10   0  14        9.90       16.17      8.47 o
  -8   0  14       53.83       69.81      7.06 o
  -6   0  14      172.25      171.43      6.76 o
  -4   0  14       23.37       19.94      3.02 o
  -2   0  14      153.33      145.88      8.39 o
   0   0  14       74.79       92.25      6.91 o
   2   0  14        1.96        0.77      5.39 o
   4   0  14      551.82      476.30     25.80 o
   6   0  14      115.43      130.91     13.09 o
   8   0  14      118.88      142.85     15.40 o
  -9   1  14        0.88       -1.14      3.26 o
  -8   1  14        3.41        5.75      3.21 o
  -7   1  14       52.34       53.50      5.27 o
  -6   1  14       17.24       25.02      2.49 o
  -5   1  14       64.47       71.61      3.20 o
  -4   1  14        7.11       10.89      1.95 o
  -3   1  14        1.27        0.44      1.27 o
  -2   1  14       90.58       86.62      3.35 o
  -1   1  14        7.27        5.11      2.32 o
   0   1  14       14.32       16.34      3.45 o
   1   1  14       46.76       45.82      8.47 o
   2   1  14      216.20      199.17     10.06 o
   3   1  14        3.84        4.34      4.49 o
   4   1  14       41.01       49.17      6.36 o
   5   1  14       23.86       30.46      5.97 o
   6   1  14       34.10       27.72      9.63 o
   7   1  14        0.09        0.18      5.58 o
   8   1  14       20.48       34.59     13.86 o
  -9   2  14       39.19       60.41      5.04 o
  -8   2  14       10.13        9.27      3.31 o
  -7   2  14        7.55        7.49      2.87 o
  -6   2  14       78.46       77.92      3.49 o
  -5   2  14       48.92       51.50      2.88 o
  -4   2  14       19.46       23.18      2.20 o
  -3   2  14       60.03       66.84      3.63 o
  -2   2  14       35.55       36.85      2.80 o
  -1   2  14       33.81       32.73      7.32 o
   0   2  14      102.00       92.90      5.68 o
   1   2  14      172.11      150.76      8.55 o
   2   2  14        7.33        1.29      3.88 o
   3   2  14        0.98       -3.67      3.67 o
   4   2  14       48.30       58.32      6.57 o
   5   2  14        3.36       -4.10      4.62 o
   6   2  14       29.85       36.49      6.93 o
   7   2  14        0.01       -0.61      5.78 o
   8   2  14       27.05       48.84      7.22 o
  -9   3  14       15.20       12.70      3.88 o
  -8   3  14       13.48       23.44      3.79 o
  -7   3  14      158.21      184.76      6.51 o
  -6   3  14       33.54       32.94      2.78 o
  -5   3  14       19.13       24.53      2.44 o
  -4   3  14       65.54       65.37      2.96 o
  -3   3  14       12.99       17.83      2.19 o
  -2   3  14       16.02       19.68      2.71 o
  -1   3  14      158.49      163.58      6.20 o
   0   3  14       94.80       87.26      4.64 o
   1   3  14        0.16       -3.51      3.51 o
   2   3  14        0.84        0.05      3.94 o
   3   3  14       15.15       10.86      4.53 o
   4   3  14      122.80      117.43      8.66 o
   5   3  14        4.58        7.49      4.90 o
   6   3  14       47.34       62.24     11.94 o
   7   3  14       26.00       35.99      6.62 o
  -9   4  14       25.06       37.99      4.71 o
  -8   4  14        0.03        4.44      3.20 o
  -7   4  14       28.79       38.21      3.71 o
  -6   4  14       30.88       37.44      2.92 o
  -5   4  14       12.46       18.95      2.33 o
  -4   4  14        0.44        1.33      2.17 o
  -3   4  14        0.05       -1.58      2.26 o
  -2   4  14       30.90       35.66      3.17 o
  -1   4  14        9.07        2.96      2.39 o
   0   4  14      107.41       97.15      4.24 o
   1   4  14       35.94       37.41      5.46 o
   2   4  14       23.78       24.03      5.39 o
   3   4  14       20.45        4.67      4.06 o
   4   4  14        1.41        0.12      4.26 o
   5   4  14        7.94       12.36      5.06 o
   6   4  14       12.33        9.08      5.06 o
   7   4  14        0.01        1.21      4.90 o
  -9   5  14        1.15        2.71      3.56 o
  -8   5  14       59.23       63.11      5.06 o
  -7   5  14        0.67       -2.60      2.60 o
  -6   5  14        0.02       -0.43      2.58 o
  -5   5  14        3.90        5.73      2.02 o
  -4   5  14       52.70       65.56      3.64 o
  -3   5  14        0.59        1.09      2.42 o
  -2   5  14        2.96       -1.71      2.20 o
  -1   5  14        2.05        4.29      2.44 o
   0   5  14      145.85      123.08      4.79 o
   1   5  14        9.21        2.51      2.72 o
   2   5  14       10.67        6.37      4.13 o
   3   5  14        1.49       -3.70      3.70 o
   4   5  14        5.65       12.41      6.74 o
   5   5  14        2.17        0.91      4.42 o
   6   5  14       34.80       38.06      9.43 o
   7   5  14        2.59        3.99      4.75 o
  -9   6  14       18.97       25.35      4.93 o
  -8   6  14       42.90       43.06      5.45 o
  -7   6  14        0.28        1.40      2.85 o
  -6   6  14        7.40        0.37      2.61 o
  -5   6  14       74.15       83.88      4.43 o
  -4   6  14        9.27        8.95      2.44 o
  -3   6  14        0.60        2.03      2.53 o
  -2   6  14       92.76       98.05      4.67 o
  -1   6  14        2.62        2.78      2.44 o
   0   6  14       63.78       74.01      4.78 o
   1   6  14        0.05       -1.17      2.60 o
   2   6  14      582.34      539.78     26.38 o
   3   6  14        0.05       -1.40      3.91 o
   4   6  14        1.72        0.70      7.32 o
   5   6  14       65.05       66.34      5.99 o
   6   6  14        2.06        3.84      3.88 o
   7   6  14        1.27        0.03      3.90 o
  -9   7  14        0.17       -2.23      3.47 o
  -8   7  14        4.98        1.60      3.43 o
  -7   7  14       45.21       49.14      4.11 o
  -6   7  14        4.50        1.43      2.61 o
  -5   7  14       31.77       27.20      3.26 o
  -4   7  14        0.13       -2.77      2.77 o
  -3   7  14       73.86       76.58      4.93 o
  -2   7  14        0.29       -2.37      2.37 o
  -1   7  14        0.38       -1.80      2.17 o
   0   7  14        7.34        5.76      3.22 o
   1   7  14        5.08        6.03      2.93 o
   2   7  14       61.04       62.87      4.93 o
   3   7  14       38.79       52.11      8.86 o
   4   7  14        9.51        4.18      3.82 o
   5   7  14        1.65       -1.54      8.86 o
   6   7  14        0.80       -2.31      9.24 o
   7   7  14        9.39        3.08     10.01 o
  -8   8  14        1.23        3.07      3.42 o
  -7   8  14        2.68        5.55      4.16 o
  -6   8  14        1.95        4.61      3.64 o
  -5   8  14       56.83       64.74     10.18 o
  -4   8  14        2.21       -1.26      3.28 o
  -3   8  14        1.50        2.48      3.16 o
  -2   8  14       32.70       31.71      5.06 o
  -1   8  14       20.92       26.79      3.10 o
   0   8  14        0.06       -2.73      2.73 o
   1   8  14       16.65       10.54      3.27 o
   2   8  14        6.76        1.74      3.68 o
   3   8  14       38.24       37.66      4.85 o
   4   8  14        0.98       -7.70      7.70 o
   5   8  14        3.89        0.00     10.01 o
   6   8  14        1.67        1.93     10.01 o
  -8   9  14       72.52      101.15      6.10 o
  -7   9  14       27.18       26.03      4.07 o
  -6   9  14       20.21       26.82      4.62 o
  -5   9  14        2.02        0.07      4.76 o
  -4   9  14        3.53        0.84      3.39 o
  -3   9  14        0.27        4.59      3.50 o
  -2   9  14        6.24        4.74      3.17 o
  -1   9  14       21.81       21.54      4.69 o
   0   9  14        1.46        0.00      7.70 o
   1   9  14       29.62       32.28      3.76 o
   2   9  14       24.44       36.44      5.02 o
   3   9  14       19.89       24.85      7.32 o
   4   9  14        4.26        7.70      9.63 o
   5   9  14        0.17       -7.70      8.47 o
   6   9  14        0.22       -4.62      9.24 o
  -7  10  14        5.16        2.75      4.16 o
  -6  10  14       57.79       81.24      8.97 o
  -5  10  14       86.11       89.86      8.70 o
  -4  10  14        4.49        5.25      3.84 o
  -3  10  14        8.32        5.99      3.72 o
  -2  10  14        2.76        2.03      3.43 o
  -1  10  14       29.30       42.19     10.13 o
   0  10  14       67.91       81.72      6.75 o
   1  10  14        3.95        1.93      3.05 o
   2  10  14        6.08        3.94      3.35 o
   3  10  14       45.85       40.47      7.19 o
   4  10  14        0.92       -8.47      8.47 o
   5  10  14       23.67       25.80     11.17 o
   6  10  14        0.23      -10.40     10.40 o
  -7  11  14        3.74        5.56      4.44 o
  -6  11  14        6.79        7.70      6.26 o
  -5  11  14        8.41        9.22      6.12 o
  -4  11  14        0.52        2.81      5.30 o
  -3  11  14        0.08        0.10      3.59 o
  -2  11  14       21.53       22.93      4.31 o
  -1  11  14       21.76       20.50      5.70 o
   0  11  14        0.00        0.20      4.24 o
   1  11  14       12.74        3.00      4.52 o
   2  11  14        2.76        4.49      3.44 o
   3  11  14        0.34        1.30      5.34 o
   4  11  14        5.22       -0.39     10.01 o
   5  11  14       16.84       14.63     11.55 o
  -6  12  14       90.90      122.97     26.38 o
  -5  12  14       63.48       68.48      8.85 o
  -4  12  14        0.45        2.79      5.42 o
  -3  12  14       27.85       18.54      6.79 o
  -2  12  14       62.42       49.15      7.06 o
  -1  12  14        0.04       -3.64      4.88 o
   0  12  14        4.47        8.33      6.74 o
   1  12  14        1.16       -3.87      5.03 o
   2  12  14        9.15        4.48      6.93 o
   3  12  14        0.52        2.31      6.19 o
   4  12  14        0.27       -1.16     10.40 o
  -6  13  14        0.40        1.85      6.38 o
  -5  13  14        5.95       -3.27      5.72 o
  -4  13  14        1.01       -5.26      5.26 o
  -3  13  14       24.76       24.37      7.70 o
  -2  13  14       24.98       33.74      6.94 o
  -1  13  14        9.22        8.91      5.70 o
   0  13  14       11.65       11.72      5.85 o
   1  13  14        1.24       -5.03      5.03 o
   2  13  14       21.77       22.33      9.24 o
   3  13  14       20.06       21.95      9.24 o
   4  13  14        0.09       -4.37      5.39 o
  -5  14  14       12.84       20.31      7.21 o
  -4  14  14        6.61        3.11      8.28 o
  -3  14  14        6.36       12.97      6.63 o
  -2  14  14        1.20        9.43      5.99 o
  -1  14  14        2.41        5.74      5.85 o
   0  14  14        0.06       -5.30      5.30 o
   1  14  14        6.33        8.28      5.99 o
   2  14  14       23.14       23.87     10.01 o
   3  14  14        3.01        1.16      3.44 o
  -4  15  14       12.37       19.52      7.29 o
  -3  15  14        4.91       10.89      6.79 o
  -2  15  14       20.96       16.17      6.81 o
  -1  15  14        0.41       -0.11      5.70 o
   0  15  14        3.46        0.96      5.72 o
   1  15  14        0.42       -1.73      5.72 o
   2  15  14        2.59        7.32      8.86 o
  -9   0  15        0.18        6.22      6.74 o
  -7   0  15       51.57       65.45      8.47 o
  -5   0  15        1.68       -1.97      2.70 o
  -3   0  15        2.85        0.86      2.78 o
  -1   0  15        5.84        9.01      4.06 o
   1   0  15        3.94        0.77      5.78 o
   3   0  15      205.31      197.53     14.63 o
   5   0  15      120.90      129.37     12.71 o
   7   0  15       46.67       48.13     11.17 o
  -9   1  15        1.45        8.80      3.89 o
  -8   1  15        0.68        1.93      3.26 o
  -7   1  15        0.77        1.14      2.96 o
  -6   1  15       25.20       31.51      3.74 o
  -5   1  15      120.61      126.19      4.17 o
  -4   1  15       25.64       22.42      2.32 o
  -3   1  15        8.38        9.34      2.11 o
  -2   1  15        0.04        2.50      2.71 o
  -1   1  15      151.45      164.18      6.41 o
   0   1  15       21.92       21.65      3.82 o
   1   1  15       48.16       39.47      5.81 o
   2   1  15        7.07       10.45      4.49 o
   3   1  15       25.97       39.27      5.85 o
   4   1  15       16.52       21.49      5.78 o
   5   1  15       24.95       36.01      6.36 o
   6   1  15       19.96       30.57      7.32 o
   7   1  15       26.51       38.60      7.45 o
  -9   2  15       18.59       38.68      4.71 o
  -8   2  15        3.07        4.76      3.36 o
  -7   2  15        0.01       -1.24      2.69 o
  -6   2  15       11.31       16.35      2.85 o
  -5   2  15       56.60       53.12      3.08 o
  -4   2  15       26.39       25.21      2.57 o
  -3   2  15       10.57        6.16      2.28 o
  -2   2  15       80.11       93.77      4.46 o
  -1   2  15       42.65       36.35      4.35 o
   0   2  15        0.23        0.88      3.13 o
   1   2  15       12.10       19.07      4.71 o
   2   2  15        0.72       14.71      6.93 o
   3   2  15        1.54       -2.10      4.06 o
   4   2  15       10.76        9.62      5.78 o
   5   2  15        9.27       12.60      5.64 o
   6   2  15        3.37       -2.45      5.54 o
   7   2  15       17.85       34.22      6.84 o
  -9   3  15       80.01       84.62      5.93 o
  -8   3  15        5.89        9.11      3.68 o
  -7   3  15        8.34        8.27      3.07 o
  -6   3  15       80.58       82.31      4.80 o
  -5   3  15        1.55       -0.66      2.44 o
  -4   3  15       69.33       71.30      3.55 o
  -3   3  15       16.93       13.11      3.82 o
  -2   3  15       16.65       27.63      3.08 o
  -1   3  15       28.54       30.37      3.51 o
   0   3  15       43.70       51.34      5.42 o
   1   3  15       31.23       28.62      5.18 o
   2   3  15       24.78       27.42      5.58 o
   3   3  15        4.06        0.27      4.34 o
   4   3  15        0.35       11.65      5.20 o
   5   3  15       24.43       21.23      5.92 o
   6   3  15       59.53       83.74      8.14 o
   7   3  15        9.39        8.12      5.82 o
  -9   4  15        0.03        0.61      3.69 o
  -8   4  15       27.36       40.87      4.59 o
  -7   4  15       12.37       17.02      3.29 o
  -6   4  15        2.34        0.81      2.57 o
  -5   4  15        2.84        1.86      2.49 o
  -4   4  15      308.36      302.43      7.75 o
  -3   4  15       73.28       81.68      4.52 o
  -2   4  15        2.90        7.08      2.47 o
  -1   4  15        3.74        5.39      2.91 o
   0   4  15        2.12        4.81      4.26 o
   1   4  15       55.95       52.99      6.19 o
   2   4  15        2.88        2.02      4.26 o
   3   4  15        2.40        2.37      4.20 o
   4   4  15       27.11       24.79      5.54 o
   5   4  15       11.31       19.10      5.46 o
   6   4  15        2.52        1.70      4.98 o
   7   4  15        8.57        4.67      7.32 o
  -8   5  15        2.44        2.61      3.53 o
  -7   5  15        6.96        9.03      3.33 o
  -6   5  15       20.46       16.99      3.12 o
  -5   5  15       41.43       65.01      4.20 o
  -4   5  15        0.44       -2.62      2.62 o
  -3   5  15       76.34       93.72      4.80 o
  -2   5  15        0.94        0.75      2.48 o
  -1   5  15        0.11       -2.34      2.34 o
   0   5  15      111.81      115.39      7.50 o
   1   5  15       18.37       19.28      4.98 o
   2   5  15        7.64        0.89      4.26 o
   3   5  15      100.02      100.02      7.83 o
   4   5  15       15.77       20.65      9.05 o
   5   5  15        7.42       -0.26      4.77 o
   6   5  15        1.98        2.52      4.90 o
  -8   6  15       47.81       57.19      5.19 o
  -7   6  15       15.31       22.70      3.51 o
  -6   6  15        1.64        0.35      3.09 o
  -5   6  15        0.66        0.59      3.54 o
  -4   6  15        9.04        2.33      2.77 o
  -3   6  15       14.62        7.46      2.78 o
  -2   6  15       78.63       73.26      4.31 o
  -1   6  15       47.92       51.15      3.66 o
   0   6  15        0.02       -0.09      3.26 o
   1   6  15      104.58       94.16      7.40 o
   2   6  15        1.21       -0.28      4.20 o
   3   6  15       23.72       17.87      5.13 o
   4   6  15        5.26        3.51      4.55 o
   5   6  15        3.30        6.25      5.20 o
   6   6  15        0.94       -3.53      3.53 o
  -8   7  15        5.17        8.06      3.84 o
  -7   7  15        0.12       -0.21      3.40 o
  -6   7  15        0.07        2.65      3.27 o
  -5   7  15        9.51       11.10      4.21 o
  -4   7  15       35.72       36.83      4.02 o
  -3   7  15        7.27       -1.26      2.71 o
  -2   7  15       65.38       64.89      4.23 o
  -1   7  15        8.51       11.51      3.35 o
   0   7  15        5.01        4.57      2.97 o
   1   7  15       51.91       46.89      4.90 o
   2   7  15      356.72      351.30     14.70 o
   3   7  15       30.27       35.25      5.30 o
   4   7  15       22.31       24.08      6.93 o
   5   7  15        5.17       16.56     10.01 o
   6   7  15       17.00       -0.77     10.01 o
  -8   8  15        7.06        6.75      4.28 o
  -7   8  15        3.82       -2.64      3.47 o
  -6   8  15       27.75       29.36      5.25 o
  -5   8  15        5.84        7.12      4.95 o
  -4   8  15        1.28        0.17      3.01 o
  -3   8  15      100.60      108.63      5.35 o
  -2   8  15       42.52       44.07      3.86 o
  -1   8  15      106.68      130.47      6.31 o
   0   8  15       34.23       38.49      4.19 o
   1   8  15      104.70       96.91      8.01 o
   2   8  15        4.56        8.09      7.70 o
   3   8  15        2.11       -2.28      4.01 o
   4   8  15        5.14       -0.77      8.86 o
   5   8  15        5.98        0.39      9.24 o
   6   8  15        0.05        2.31     10.40 o
  -7   9  15       11.51        7.55      3.99 o
  -6   9  15        6.11        6.96      5.97 o
  -5   9  15       15.76       24.45      6.39 o
  -4   9  15        0.42       -1.93      4.90 o
  -3   9  15        9.77        6.34      5.40 o
  -2   9  15        0.07        0.68      2.79 o
  -1   9  15        7.68       10.30      3.45 o
   0   9  15        0.54        0.60      3.33 o
   1   9  15       15.54       16.88      3.67 o
   2   9  15       27.76       23.41      4.79 o
   3   9  15      107.03      124.88      7.61 o
   4   9  15        2.64       25.03     11.94 o
   5   9  15       12.04       -2.31      9.24 o
  -7  10  15       28.80       31.19      8.03 o
  -6  10  15        0.51        4.62      5.99 o
  -5  10  15        1.49       -1.95      5.15 o
  -4  10  15       20.19       32.14      6.67 o
  -3  10  15        0.68        1.32      3.62 o
  -2  10  15        1.02        3.57      5.39 o
  -1  10  15       28.19       34.71      6.16 o
   0  10  15       18.62       18.91      3.80 o
   1  10  15       42.65       97.37     18.67 o
   2  10  15        9.01       13.19      4.15 o
   3  10  15       16.26        5.78     10.01 o
   4  10  15        0.37        0.00      9.63 o
   5  10  15        2.86       -1.16     10.01 o
  -6  11  15        8.17       14.80      6.67 o
  -5  11  15       41.98       53.64      8.30 o
  -4  11  15       28.17       37.35      7.34 o
  -3  11  15       40.60       44.11      9.82 o
  -2  11  15       64.91       76.99      8.30 o
  -1  11  15       21.74       14.27      7.89 o
   0  11  15       68.16       79.86      8.22 o
   1  11  15        8.93       11.33      3.65 o
   2  11  15        5.34        4.74      3.66 o
   3  11  15       20.69       27.34     12.32 o
   4  11  15        1.63       -0.39     10.01 o
  -5  12  15       38.48       51.02      8.44 o
  -4  12  15        0.77        5.61      6.93 o
  -3  12  15        8.45       -3.04      5.15 o
  -2  12  15        1.48        4.84      5.58 o
  -1  12  15       32.55       36.81      6.94 o
   0  12  15        0.01       -3.73      5.26 o
   1  12  15        8.80        7.30      3.96 o
   2  12  15        4.52        1.23      3.66 o
   3  12  15        4.02        2.31     10.78 o
  -5  13  15       17.78       19.10      7.18 o
  -4  13  15       13.23       11.43     10.59 o
  -3  13  15       33.71       38.31      7.48 o
  -2  13  15        0.15       10.09      7.51 o
  -1  13  15        9.50        5.67      5.81 o
   0  13  15       70.84       82.70      8.70 o
   1  13  15       30.13       24.84      6.81 o
   2  13  15        3.29       -3.95      5.78 o
  -3  14  15        2.38       -5.58      5.58 o
  -2  14  15        1.38       -0.19      5.72 o
  -1  14  15        2.46        2.50      5.99 o
   0  14  15        0.50        2.84      5.97 o
   1  14  15       18.80       20.62      9.05 o
  -8   0  16        8.18        7.12      5.17 o
  -6   0  16        8.91        9.96      4.00 o
  -4   0  16        0.00        2.38      3.28 o
  -2   0  16       17.44       27.29      5.20 o
   0   0  16      280.42      281.46     18.87 o
   2   0  16        4.31        1.54      6.55 o
   4   0  16        3.53        1.16      6.93 o
   6   0  16       48.26       55.45     11.17 o
  -8   1  16       26.17       35.96      4.61 o
  -7   1  16       42.84       48.10      4.56 o
  -6   1  16       16.92       22.36      3.26 o
  -5   1  16       21.29       16.37      3.56 o
  -4   1  16        1.03       -0.60      2.04 o
  -3   1  16        8.69        6.67      2.73 o
  -2   1  16        7.29        4.44      2.93 o
  -1   1  16        0.25       -3.22      3.22 o
   0   1  16       44.97       45.16      6.52 o
   1   1  16        1.69       -3.67      4.33 o
   2   1  16      130.15      116.28      8.43 o
   3   1  16        1.03        2.70      5.39 o
   4   1  16       13.21        7.82      5.03 o
   5   1  16        0.35       -3.83      5.15 o
   6   1  16        0.00       -3.30      5.81 o
  -8   2  16        3.81        6.53      5.72 o
  -7   2  16        1.85        8.41      3.11 o
  -6   2  16        2.60        1.14      2.56 o
  -5   2  16        2.63        2.46      2.78 o
  -4   2  16        5.00        4.10      2.50 o
  -3   2  16        3.80        8.70      2.84 o
  -2   2  16        1.46        4.05      3.36 o
  -1   2  16        0.04       -3.14      3.37 o
   0   2  16        4.95       -1.03      4.26 o
   1   2  16       32.87       37.25      7.12 o
   2   2  16        0.27        7.11      4.60 o
   3   2  16        0.90        0.54      4.60 o
   4   2  16        0.13       -2.99      4.71 o
   5   2  16       25.70       20.76      9.63 o
   6   2  16        1.82       -5.53     14.44 o
  -8   3  16       48.68       57.20      5.24 o
  -7   3  16        7.89        9.84      3.21 o
  -6   3  16        1.42        2.34      3.12 o
  -5   3  16       57.90       62.84      4.43 o
  -4   3  16        2.53        0.83      3.32 o
  -3   3  16       20.49       15.57      3.06 o
  -2   3  16        9.35        9.75      3.10 o
  -1   3  16       69.52       76.69      5.71 o
   0   3  16       21.21       15.41      6.55 o
   1   3  16        0.74        2.77      4.49 o
   2   3  16        3.24        1.36      6.35 o
   3   3  16        0.01       -4.06      4.06 o
   4   3  16        0.86       -4.44      4.44 o
   5   3  16       38.13       42.15      6.75 o
   6   3  16        8.09        7.04      5.82 o
  -8   4  16        0.89       10.28      3.83 o
  -7   4  16       22.39       25.09      3.65 o
  -6   4  16        8.24       16.22      3.76 o
  -5   4  16        5.27        3.43      3.48 o
  -4   4  16        1.39        3.60      2.81 o
  -3   4  16       79.19       70.04      4.41 o
  -2   4  16        7.71        1.60      3.04 o
  -1   4  16        0.14       -0.14      3.36 o
   0   4  16       13.73       27.82      5.46 o
   1   4  16       10.21       16.07      5.18 o
   2   4  16        7.59       10.90      4.90 o
   3   4  16        6.62        4.49      4.70 o
   4   4  16        0.17       -2.50      5.78 o
   5   4  16        1.83        3.97      4.98 o
   6   4  16       10.10        2.64      5.62 o
  -8   5  16        2.16        3.90      3.67 o
  -7   5  16        3.25        1.13      3.68 o
  -6   5  16       12.60       20.11      4.17 o
  -5   5  16        4.46       -1.32      3.70 o
  -4   5  16        2.79        2.32      2.86 o
  -3   5  16       13.12        9.39      3.03 o
  -2   5  16       27.53       30.34      3.46 o
  -1   5  16        7.74        5.30      3.77 o
   0   5  16       25.45       25.36      5.46 o
   1   5  16       16.47       16.83      5.26 o
   2   5  16       50.59       57.43      6.62 o
   3   5  16        0.19       -4.53      4.53 o
   4   5  16        1.02       -4.49      4.49 o
   5   5  16        1.12        3.61      5.19 o
   6   5  16        0.04       -4.84      4.84 o
  -7   6  16       23.00       26.27      4.48 o
  -6   6  16        0.57       -3.82      3.82 o
  -5   6  16        1.14        2.88      3.91 o
  -4   6  16       19.00       17.47      4.03 o
  -3   6  16        0.02       -2.50      2.74 o
  -2   6  16       88.79       87.63      4.74 o
  -1   6  16        0.67        0.86      3.59 o
   0   6  16       41.74       50.59      6.41 o
   1   6  16        7.17        9.01      4.77 o
   2   6  16       94.70       89.31      8.28 o
   3   6  16        9.08        9.87      4.95 o
   4   6  16        3.97        5.53      4.95 o
   5   6  16        0.94       -3.29      4.81 o
  -7   7  16       35.30       38.51      4.89 o
  -6   7  16        0.07        2.34      4.37 o
  -5   7  16        0.38       -0.42      3.92 o
  -4   7  16        3.44       -2.95      3.63 o
  -3   7  16       11.38        7.10      3.14 o
  -2   7  16        0.02       -0.83      2.77 o
  -1   7  16        1.40       -2.63      3.17 o
   0   7  16       53.03       64.23      7.70 o
   1   7  16      130.70      136.93     10.01 o
   2   7  16        0.35       -2.56      4.42 o
   3   7  16        1.10       -3.85      4.60 o
   4   7  16       34.03       40.18      5.78 o
   5   7  16        9.55        6.55     10.40 o
  -7   8  16        7.47        5.82      5.04 o
  -6   8  16        7.52        9.34      4.79 o
  -5   8  16        0.87       14.07      4.73 o
  -4   8  16       15.31       14.76      4.58 o
  -3   8  16       21.57       19.84      3.66 o
  -2   8  16       31.63       26.67      4.29 o
  -1   8  16       19.97       13.95      3.76 o
   0   8  16      151.19      145.28      9.10 o
   1   8  16       74.89       81.30      7.51 o
   2   8  16       11.55        9.11      9.63 o
   3   8  16        0.59        3.23      6.93 o
   4   8  16        0.00        5.01     10.01 o
   5   8  16        3.64      -10.01     10.01 o
  -6   9  16        0.01        2.65      6.34 o
  -5   9  16       72.64       85.95      7.16 o
  -4   9  16       31.52       36.42      5.49 o
  -3   9  16        0.44        0.52      6.87 o
  -2   9  16        4.31        1.00      3.50 o
  -1   9  16       56.25       57.54      4.93 o
   0   9  16       10.79       18.21      3.78 o
   1   9  16       12.54        7.88      5.00 o
   2   9  16       75.71       99.03     10.20 o
   3   9  16        0.86        8.98      4.48 o
   4   9  16       12.27        5.01     10.01 o
  -6  10  16       20.48       26.38      5.77 o
  -5  10  16        2.84        1.07      4.66 o
  -4  10  16       28.23       47.00      5.93 o
  -3  10  16        2.81        3.86      4.40 o
  -2  10  16        5.48       -0.08      4.25 o
  -1  10  16        0.91       -3.28      3.32 o
   0  10  16       14.09       13.13      3.84 o
   1  10  16        0.90        2.68      3.96 o
   2  10  16        5.24       12.99      4.81 o
   3  10  16        3.54       12.67     10.40 o
   4  10  16       10.04        9.24     11.94 o
  -5  11  16        2.15        5.71      6.24 o
  -4  11  16        2.97        0.96      5.72 o
  -3  11  16       15.80       23.28     10.59 o
  -2  11  16        6.26        2.89      5.72 o
  -1  11  16        4.45       -0.73      4.82 o
   0  11  16       29.92       32.76      4.80 o
   1  11  16        5.99        4.93      5.52 o
   2  11  16       22.59       25.27      5.17 o
   3  11  16       17.53       15.79     11.55 o
  -4  12  16        1.16        4.79      6.12 o
  -3  12  16        9.25        6.67      5.97 o
  -2  12  16       17.90       21.47      9.82 o
  -1  12  16       10.02       16.32      6.24 o
   0  12  16       10.57       11.96      4.25 o
   1  12  16       11.34        8.81      4.05 o
   2  12  16        2.95       -0.77      4.62 o
  -3  13  16        0.22        0.64      6.12 o
  -2  13  16        5.78       -5.42      5.42 o
  -1  13  16       41.71       40.81      7.76 o
   0  13  16       12.44        8.12      8.09 o
   1  13  16        3.17       -5.78      7.32 o
  -7   0  17       42.88       55.74      7.08 o
  -5   0  17        1.59        3.89      5.01 o
  -3   0  17        1.37        0.42      4.16 o
  -1   0  17      213.49      212.54     16.56 o
   1   0  17       24.84       26.18      8.47 o
   3   0  17       25.80       37.73      9.24 o
   5   0  17        0.53        3.85      8.47 o
  -7   1  17        8.83       10.79      3.77 o
  -6   1  17       11.85       15.04      3.46 o
  -5   1  17        0.88        1.55      3.14 o
  -4   1  17       11.81       17.08      4.47 o
  -3   1  17        2.69       -1.30      3.00 o
  -2   1  17        0.06       -2.90      2.90 o
  -1   1  17        3.47        2.37      3.62 o
   0   1  17       15.53       22.65      5.97 o
   1   1  17        9.14       13.31      7.12 o
   2   1  17        0.03       -4.76      4.76 o
   3   1  17        1.32       -4.70      4.88 o
   4   1  17        2.95        1.28      4.88 o
   5   1  17        0.03        0.57      5.54 o
  -7   2  17        0.79       -0.84      3.58 o
  -6   2  17       47.24       52.14      4.97 o
  -5   2  17       10.86       11.58      3.81 o
  -4   2  17       51.42       68.31      8.11 o
  -3   2  17        6.27        7.34      3.89 o
  -2   2  17        0.02       -1.90      3.45 o
  -1   2  17        3.50        8.70      4.02 o
   0   2  17        0.12       -4.71      4.71 o
   1   2  17        8.93       11.49      5.26 o
   2   2  17       27.83       18.29      5.81 o
   3   2  17        9.42        6.49      5.78 o
   4   2  17        0.01        2.90      5.26 o
   5   2  17       14.30       10.27      6.19 o
  -7   3  17        1.89        4.32      3.72 o
  -6   3  17        0.67       -0.47      3.24 o
  -5   3  17       29.92       28.63      4.49 o
  -4   3  17       13.07       10.96      4.36 o
  -3   3  17        5.03        3.30      3.25 o
  -2   3  17       19.95       26.03      4.50 o
  -1   3  17        2.14        6.66      5.03 o
   0   3  17       26.02       26.18     11.36 o
   1   3  17        0.36       -2.44      4.81 o
   2   3  17        0.80        8.26      5.26 o
   3   3  17        5.45       -4.59      8.28 o
   4   3  17       16.77        6.61      5.46 o
   5   3  17        0.19       -0.80      5.64 o
  -7   4  17        1.51        2.51      3.72 o
  -6   4  17        9.95        9.42      4.55 o
  -5   4  17       17.10       12.77      4.05 o
  -4   4  17       73.87       82.43      5.81 o
  -3   4  17        6.12        3.74      3.32 o
  -2   4  17       53.09       58.58     10.45 o
  -1   4  17       41.69       48.47      7.02 o
   0   4  17       64.56       89.28     12.32 o
   1   4  17        0.21       -0.13      5.39 o
   2   4  17        5.53        5.12      5.46 o
   3   4  17       11.05        8.94      5.34 o
   4   4  17        6.33        0.61      6.93 o
   5   4  17        7.86       12.02      6.19 o
  -7   5  17        9.17       15.96      5.26 o
  -6   5  17        0.03       -3.31      4.07 o
  -5   5  17       15.57       17.06      4.66 o
  -4   5  17        0.97       -1.75      3.44 o
  -3   5  17       54.29       58.59      4.99 o
  -2   5  17        5.79       11.14      3.97 o
  -1   5  17        2.26        4.84      4.90 o
   0   5  17       16.03       14.32      5.74 o
   1   5  17        6.05        8.53      8.86 o
   2   5  17        7.85        7.47      5.34 o
   3   5  17       26.03       24.49      6.19 o
   4   5  17        0.15        4.70      5.18 o
   5   5  17        9.04       11.68      5.82 o
  -7   6  17        0.06       -3.76      4.36 o
  -6   6  17       26.96       31.81      5.70 o
  -5   6  17        8.44       11.06      4.63 o
  -4   6  17       22.92       27.29      4.51 o
  -3   6  17       42.24       54.35      6.56 o
  -2   6  17        0.17       -1.92      3.89 o
  -1   6  17       37.84       53.09      6.94 o
   0   6  17       26.28       40.46      6.55 o
   1   6  17       58.72       58.59     19.44 o
   2   6  17        1.58       -0.02      4.98 o
   3   6  17       49.99       39.26      6.47 o
   4   6  17        2.81       -0.34      8.86 o
  -6   7  17        6.52        5.12      4.96 o
  -5   7  17        0.85       -0.04      4.24 o
  -4   7  17       48.92       47.55      6.22 o
  -3   7  17        4.18       -1.77      3.69 o
  -2   7  17        0.39       -0.85      3.97 o
  -1   7  17       29.03       40.04      6.74 o
   0   7  17       44.66       52.16      7.05 o
   1   7  17       75.46       91.75      9.24 o
   2   7  17        0.54        2.64      4.90 o
   3   7  17       37.75       71.53      7.46 o
   4   7  17       38.91       44.59      6.39 o
  -6   8  17        9.42        6.89      4.94 o
  -5   8  17       10.22       14.76      5.10 o
  -4   8  17       23.14       18.83      5.02 o
  -3   8  17        0.57        2.10      4.02 o
  -2   8  17        2.56        1.63      3.63 o
  -1   8  17        0.04       -3.11      3.87 o
   0   8  17       21.06       28.81      6.93 o
   1   8  17       23.49       27.59      6.12 o
   2   8  17        8.55       10.91      8.66 o
   3   8  17        4.89       10.25      8.47 o
  -5   9  17       23.59       29.97      5.70 o
  -4   9  17        0.12       -0.13      4.37 o
  -3   9  17       36.99       49.18      9.69 o
  -2   9  17        1.37       -1.57      3.84 o
  -1   9  17        0.11       -0.27      4.09 o
   0   9  17        1.93       -0.08      4.70 o
   1   9  17       77.31      101.34     12.71 o
   2   9  17        1.15        5.89      4.75 o
   3   9  17       93.57      119.64      8.19 o
  -4  10  17        3.93       -1.33      4.42 o
  -3  10  17       41.47       50.40      6.03 o
  -2  10  17        1.87        0.01      4.06 o
  -1  10  17       12.13        7.22      4.18 o
   0  10  17       32.19       39.75      6.39 o
   1  10  17        9.73       20.07      5.47 o
   2  10  17        5.33       15.79      5.17 o
  -3  11  17        1.96       -4.19      4.19 o
  -2  11  17        0.07        4.23      5.45 o
  -1  11  17        0.68        4.74      5.78 o
   0  11  17       26.95       33.57      5.98 o
   1  11  17       22.11       35.99      6.16 o
  -6   0  18        1.29        5.23      5.64 o
  -4   0  18        6.22        2.31      8.09 o
  -2   0  18       80.77       89.19      8.14 o
   0   0  18        0.48        5.01      7.70 o
   2   0  18        0.03       -3.85      7.70 o
   4   0  18        0.12       -6.93      6.93 o
  -6   1  18       65.20       82.19      7.76 o
  -5   1  18       12.39       23.42      7.34 o
  -4   1  18        2.68        0.32      5.58 o
  -3   1  18        1.27       -5.03      5.03 o
  -2   1  18        0.02       -2.82      3.82 o
  -1   1  18        0.21        2.12      4.90 o
   0   1  18       41.46       33.13      6.53 o
   1   1  18        2.84        3.38      5.15 o
   2   1  18       11.44       10.33      5.58 o
   3   1  18        0.44        5.88      5.54 o
   4   1  18        4.76        3.79      8.66 o
  -6   2  18        8.74       16.03      6.19 o
  -5   2  18        0.01       -1.53      4.19 o
  -4   2  18       18.50       23.47      6.67 o
  -3   2  18        0.98       -0.21      5.58 o
  -2   2  18       25.08       25.93      5.00 o
  -1   2  18        6.80        5.84      5.30 o
   0   2  18        6.15        5.89      5.54 o
   1   2  18       15.59       15.44      5.92 o
   2   2  18        2.26        2.15      5.15 o
   3   2  18        0.01       -4.47      5.26 o
   4   2  18        8.93        8.27      8.09 o
  -6   3  18       11.25       14.34      5.02 o
  -5   3  18        4.25        7.17      4.80 o
  -4   3  18        0.34        4.94      5.97 o
  -3   3  18       32.26       37.70      7.02 o
  -2   3  18        8.13        4.51      4.09 o
  -1   3  18       22.24       30.32      7.51 o
   0   3  18        1.72       -5.03      5.03 o
   1   3  18        3.09        0.00      5.15 o
   2   3  18        2.68        3.22      5.42 o
   3   3  18        0.10        1.66      5.36 o
   4   3  18        5.34       -4.46      5.46 o
  -6   4  18        4.42        6.76      4.73 o
  -5   4  18        2.48       -1.72      5.03 o
  -4   4  18       10.38       22.09      5.22 o
  -3   4  18        4.72        6.41      5.92 o
  -2   4  18        0.30        6.55      5.54 o
  -1   4  18        3.65        6.42      5.74 o
   0   4  18        1.54        9.57      5.54 o
   1   4  18        2.47       -1.98      4.90 o
   2   4  18        1.98       -4.52      5.26 o
   3   4  18       24.23       32.68      6.47 o
   4   4  18        0.75       -4.95      5.46 o
  -6   5  18        0.78        4.36      6.75 o
  -5   5  18        0.90       -3.59      4.06 o
  -4   5  18        0.65       -4.05      4.05 o
  -3   5  18        0.09        2.61      5.62 o
  -2   5  18        2.29       -2.02      5.46 o
  -1   5  18        0.18        2.16      7.70 o
   0   5  18        0.92        0.24      5.26 o
   1   5  18        0.00        4.41      7.32 o
   2   5  18       20.84       19.07      6.05 o
   3   5  18       14.27       20.09      6.10 o
  -5   6  18        0.03       -0.34      4.52 o
  -4   6  18       48.16       40.64      7.70 o
  -3   6  18        0.08        1.44      5.97 o
  -2   6  18       30.47       30.35      6.83 o
  -1   6  18       16.52       22.98      6.19 o
   0   6  18        2.87        3.78      5.19 o
   1   6  18        6.31        7.41      5.62 o
   2   6  18        2.29       -2.67      5.18 o
   3   6  18        1.07        0.60     10.01 o
  -5   7  18        2.70        5.98      4.72 o
  -4   7  18        2.64        2.91      4.50 o
  -3   7  18       39.07       49.89      6.25 o
  -2   7  18        0.09        1.97      5.41 o
  -1   7  18       24.00       20.65      6.05 o
   0   7  18       35.76       39.34      9.63 o
   1   7  18        5.59        5.57      5.70 o
   2   7  18        0.33        3.85      5.77 o
  -4   8  18        0.05       -1.78      4.41 o
  -3   8  18        0.06        1.06      6.35 o
  -2   8  18        7.06        3.75      5.48 o
  -1   8  18        3.58        2.31      5.26 o
   0   8  18        0.33        2.13      5.34 o
   1   8  18        7.11       14.87      5.83 o
   2   8  18        0.25        0.46      5.25 o
  -3   9  18        8.67        2.60      4.57 o
  -2   9  18       11.70        5.95      5.36 o
  -1   9  18        0.62        0.02      5.06 o
   0   9  18       18.30       23.94      6.29 o
   1   9  18        5.74        5.29      5.35 o
  -2  10  18       15.99       17.33      9.24 o
  -1  10  18        8.74        2.70      6.16 o
  -5   0  19        1.67        5.01      9.63 o
  -3   0  19       88.11      112.82     15.02 o
  -1   0  19       23.28       31.57     10.40 o
   1   0  19       14.23       11.17      8.86 o
   3   0  19        0.44        1.54      8.86 o
  -5   1  19       14.34       15.98      7.35 o
  -4   1  19       10.03       11.84      6.94 o
  -3   1  19        0.29        0.70      6.12 o
  -2   1  19        1.71        2.72      5.64 o
  -1   1  19       55.94       74.31      8.82 o
   0   1  19        0.46       -1.62      5.42 o
   1   1  19        0.27        2.17      5.54 o
   2   1  19       22.50       27.68     10.20 o
  -5   2  19       67.58       94.20     16.75 o
  -4   2  19       47.08       57.06      8.77 o
  -3   2  19       23.14       24.20      7.06 o
  -2   2  19        4.67        1.54      5.99 o
  -1   2  19        0.26       -3.41      5.54 o
   0   2  19        3.52        4.64      5.70 o
   1   2  19        1.38        1.71      5.81 o
   2   2  19       11.85       18.45      6.52 o
  -5   3  19        3.07        5.39      6.66 o
  -4   3  19       10.01        2.97      6.36 o
  -3   3  19       37.98       41.05      7.67 o
  -2   3  19       30.43       45.80     15.40 o
  -1   3  19       25.73       32.05      8.09 o
   0   3  19        3.19        9.37      6.09 o
   1   3  19        0.02        1.67      5.58 o
   2   3  19       17.48       31.10      7.18 o
  -4   4  19       11.79        9.71      6.39 o
  -3   4  19        1.38       -5.82      5.82 o
  -2   4  19        3.64       11.39      6.29 o
  -1   4  19        1.27       -2.59      5.54 o
   0   4  19        0.07       -3.86      7.89 o
   1   4  19        1.92        2.45      5.92 o
   2   4  19        0.02        0.81      5.92 o
  -4   5  19        4.77        2.61      6.29 o
  -3   5  19        0.52        0.45      5.91 o
  -2   5  19        0.68        4.98      5.97 o
  -1   5  19        6.99       10.94      6.27 o
   0   5  19        3.23       11.80      5.82 o
   1   5  19       58.89       79.87      8.96 o
  -3   6  19        0.18       -1.26      5.62 o
  -2   6  19       16.74       17.76      6.62 o
  -1   6  19        0.68        5.60      6.01 o
   0   6  19        0.67       -3.21      6.16 o
   1   6  19        3.18       -2.45      5.82 o
  -2   7  19        2.15       -0.49      5.62 o
  -1   7  19        0.36        0.30      5.48 o
   0   7  19       29.09       37.26      7.19 o
  -2   0  20       33.12       25.41     10.40 o
   0   0  20       26.60       21.95     10.01 o
  -3   1  20        1.04       -3.76      7.89 o
  -2   1  20       26.55       29.07      7.48 o
  -1   1  20        0.35        0.08      6.09 o
   0   1  20       11.33        6.16      6.53 o
  -2   2  20       12.61       24.02      7.06 o
  -1   2  20        0.01       -5.72      5.72 o
   0   2  20        0.04        4.55      6.19 o
  -2   3  20       62.85       71.56      9.32 o
  -1   3  20        0.00       -5.42      5.42 o
 
